# Supplementary material for: A Comprehensive Study on Nanoparticle Drug Delivery to the Brain: Application of Machine Learning Techniques
Source: Mol Pharm. 2023 Dec 7;21(1):333–45. doi: 10.1021/acs.molpharmaceut.3c00880 (PMC10762658; doi:10.1021/acs.molpharmaceut.3c00880)
Supplement: Supplementary file 2 — mp3c00880_si_002.xlsx [file mp3c00880_si_002.xlsx]

## Sheet: Sheet1
Weight	logP	Solubility	Pgp	DrugCarrierRatio	Position	Comp1	Comp2	Size	Zeta	Cmax	AUC	Tmax	Release	Route
321.993	3.01	0.132	no	1	core	chitosan	none	172.4	30.3	2.256	0.594	1	2.29167	IN
315.48	4.7	0.009	no	1	core	PLGA	PEG	122	-21.28	1.4	1.879	1	1.14286	IN
284.74	2.63	0.012	yes	0.156	core	PLGA	none	170.15	-15	1.306	1.361	0.5	2.5	IN
171.238	2.26	0.025	no	1	core	chitosan	none	153	-5.13	1.413	0.591	0.25	6.66667	IN
853.906	3.2	0.006	yes	0.1	core	PLGA	none	136.78	-38.76	0.237	0.19	1	2.08333	IN
654.595	3.89	0.086	yes	0.28	core	chitosan	none	200	40.32	0.882	0.991	0.5	3.65833	IN
515.986	4.34	0.002	no	0.3	core	chitosan	other	400	21	2.262	4.158	1	0.8	IN
293.363	2.56	0.248	yes	0.1	core	solid lipid	phospholipids	92.28	-11.5	2.062	4.045	0.556	18.1818	IN
385.503	1.95	0.588	yes	1	matrix	chitosan	none	184.3	31	3.132	5.456	1	11.25	IN
444.435	-0.72	0.63	yes	0.1	core	solid lipid	none	53	-4	2.332	4.762	1.5	20	IN
368.38	3.62	0.006	no	0.1	core	PLGA	PEG	195	-12	2.141	4.254	4	0.12625	IN
242.316	1.78	0.166	yes	0.076	core	PLGA	other	125.4	36.3	2.76	4.018	8	1.02941	IN
198.264	3.13	0.136	no	0.05	core	PLGA	none	91	-76	1.689	3.603	2	0.416667	IN
368.38	3.62	0.006	no	0.1	core	PLGA	PEG	110	-12	1.812	3.277	2	0.160833	IN
368.38	3.62	0.006	no	0.1	core	PLGA	PEG	110	-12	1.589	3.013	2	0.160833	IN
242.316	1.78	0.166	yes	0.076	core	PLGA	other	153.2	35.6	2.644	2.82	4	1.02941	IN
242.316	1.78	0.166	yes	0.1	core	PLGA	none	78.1	-21.2	2.068	2.75	0.667	1.32353	IN
242.316	1.78	0.166	yes	0.076	core	PLGA	other	153.2	35.6	1.963	2.64	4	1.02941	IN
236.269	2.77	0.152	no	0.5	core	chitosan	none	216.5	-34.9	2.174	2.564	0.825	3.33333	IN
308.3	4.07	0.014	no	0.1	core	acrylamide	none	94.28	-16.6	2.389	2.483	0.667	3.08292	IN
368.38	3.62	0.006	no	0.1	core	PLGA	PEG	195	-12	1.419	2.483	4	0.12625	IN
338.4	4.07	0.014	no	0.1	core	acrylamide	none	91.23	-15.6	2.368	2.467	0.667	3.19958	IN
242.316	1.78	0.166	yes	0.076	core	PLGA	other	125.4	36.3	1.56	2.43	8	1.02941	IN
368.38	3.62	0.005	no	0.1	core	acrylamide	none	92.46	-16.2	2.358	2.428	0.667	3.27667	IN
242.316	1.78	0.166	yes	0.076	core	PLGA	other	125.4	36.3	1.435	2.423	8	1.02941	IN
314.462	3.87	0.005	no	0.333	core	chitosan	sodium alginate	204	27	0.714	2.416	2	8	IN
462.4	-2.56	0.056	no	0.3	matrix	chitosan	none	200	30	2.486	2.412	0.214	2.91667	IN
315.711	2.76	0.011	yes	1	matrix	Poloxamer	none	124.15	-24.6	5.035	2.393	1	11.25	IN
368.38	3.62	0.006	no	0.1	core	PLGA	PEG	195	-12	1.462	2.322	4	0.12625	IN
242.316	1.78	0.166	yes	0.076	core	PLGA	other	153.2	35.6	1.681	2.293	4	1.02941	IN
146.143	1.72	1	no	0.05	core	PLGA	PEG	200	-30	2.4	2.229	0.333	0.145833	IN
272.382	3.57	0.021	yes	0.2	matrix	chitosan	none	269.3	25.4	2.547	2.111	0.778	2.91667	IN
242.316	1.78	0.166	yes	0.076	core	PLGA	other	125.4	36.3	1.115	2.017	8	1.02941	IN
375.864	3.7	0.004	yes	0.04	core	solid lipid	none	209.5	-23.85	3.108	2.01	0.5	3.33333	IN
410.212	3.27	0.171	yes	0.1	matrix	chitosan	solid lipid	132.7	11.8	2.233	1.896	1	3	IN
242.316	1.78	0.166	yes	0.1	core	PLGA	none	78.1	-21.2	1.289	1.887	0.667	1.32353	IN
315.675	3.89	0.009	no	0.1	core	solid lipid	none	161	-18.7	3.22	1.853	0.222	4.16667	IN
368.38	3.62	0.006	no	0.1	core	PLGA	PEG	110	-12	1.152	1.716	2	0.160833	IN
252.268	1.76	0.16	no	1	core	solid lipid	chitosan	120.6	-6.72	2.267	1.623	0.444	3.125	IN
448.385	5.21	0.008	yes	0.1	core	PCL	none	212.2	-21.4	1.414	1.534	0.6	0.875	IN
242.316	1.78	0.166	yes	0.1	core	PLGA	none	78.1	-21.2	1.026	1.491	1.333	1.32353	IN
287.357	2.25	0.19	yes	0.1	core	solid lipid	cholesterol	149.9	55.47	5.522	1.428	0.5	15	IN
284.74	2.63	0.012	yes	0.1	core	PLGA	none	182	-15	1.306	1.361	0.5	2.5	IN
243.301	2.83	0.00776	yes	0.133	core	solid lipid	none	167.7	-17.9	0.299	1.333	2.5	6.875	IN
213.661	-0.82	0.712	no	0.1	core	PLGA	none	124.8	-20.4	1.458	1.238	1	3.75	IN
410.212	3.27	0.171	yes	0.1	matrix	solid lipid	none	174.9	-23.3	0.847	1.142	1	4.16667	IN
222.239	3.54	0.008	no	1	core	phospholipids	none	165.2	-44.1	1.189	1.13	2	15	IN
315.675	3.89	0.009	no	0.3	core	solid lipid	none	19.04	-32.2	0.517	1.111	8	8.75	IN
315.027	3.89	0.009	no	0.3	core	solid lipid	PEG	26.45	-29.08	1.933	1.111	1	7.5	IN
222.239	3.54	0.008	no	1	core	phospholipids	solid lipid	154.2	-41.5	0.814	1.101	2	6.25	IN
244.261	4.42	0.025	no	0.111	core	PLGA	none	154	-33.65	0.213	1.07	4	0.294118	IN
252.268	2.26	0.071	yes	0.48	core	PLGA	phospholipids	170.63	-37.7	0.994	1.028	1	2.25833	IN
221.339	3.47	0.78	yes	0.5	matrix	chitosan	none	201.2	49.3	2.093	1.004	0.333	2.66667	IN
252.268	2.26	0.071	yes	0.48	core	PLGA	chitosan	400	33.4	1.111	0.956	12	2.94583	IN
375.864	3.7	0.004	yes	0.5	core	solid lipid	none	115.1	-16.7	0.837	0.915	2	3.6	IN
375.14	3.7	0.004	yes	0.1	core	solid lipid	none	121.46	-18.25	0.837	0.915	0.4	1.45833	IN
469.55	2.04	0.121	no	0.1	core	solid lipid	none	158.1	-24.5	0.896	0.897	1	18	IN
410.212	3.27	0.171	yes	0.1	matrix	solid lipid	none	174.9	-23.3	0.966	0.855	1	4.16667	IN
222.239	3.54	0.008	no	1	core	phospholipids	none	162.1	-38.5	0.949	0.816	1	6.25	IN
244.261	4.42	0.025	no	0.111	core	solid lipid	phospholipids	176.6	-30.85	0.383	0.68	1	3.75	IN
379.492	4.14	0.005	yes	0.25	core	solid lipid	none	121	-24.1	0.812	0.669	0.5	5.33333	IN
383.167	2.93	0.04	yes	1	matrix	chitosan	none	131.08	34.4	0.682	0.587	0.5	5.41667	IN
242.316	1.78	0.166	no	0.007	core	solid lipid	none	21.26	-28.3	0.316	0.551	1.5	3.6	IN
351.401	2.28	0.154	yes	0.2	matrix	protien	none	176	-14.1	0.008	0.515	1	0.3	IN
312.432	3.61	0.094	yes	0.05	core	Poloxamer	none	95.7	-4	0.647	0.509	0.5	4.16667	IN
351.401	2.28	0.154	yes	0.2	matrix	protien	none	176	-14.1	0.018	0.439	1	0.3	IN
315.675	3.89	0.009	no	0.3	core	solid lipid	none	19.04	-32.2	1.3	0.197	8	12.5	IN
315.027	3.89	0.009	no	0.3	core	solid lipid	none	19	-32.4	1.3	0.197	1	12.5	IN
270.053	3.19	0.153	no	0.02	core	PLGA	PEG	30.04	-16	0.134	0.116	1.25	0.833333	IN
232.278	1.42	0.143	yes	0.1	core	PCL	none	166.7	-34	0.239	0.19	0.625	1.45833	IN
382.519	3.84	0.001	yes	0.011	core	PLGA	none	201.5	-17.3	0.055	0.5	1	12.5	IN
446.4	3	0.153	no	0.02	core	PLGA	PEG	24.98	-7.33	0.079	0.3	1.25	0.833333	IN
446.4	1.27	0.054	yes	0.2	core	phospholipids	cholesterol	190	-5.7	0.202	0.01	1	12.5	IV
463.52	2	0	no	0.02	core	PLGA	PEG	60	-20	0.01	0.01	2	10	IV
159.687	0.37	0	no	0.5	matrix	other	none	189	-36.1	0.225	0.01	5	20	IV
315.711	2.76	0.011	yes	1	matrix	Poloxamer	none	124.15	-24.6	0.03	0.013	2	11.25	IV
287.357	2.25	0.19	yes	0.1	core	solid lipid	cholesterol	149.9	55.47	0.028	0.02	1	25	IV
159.687	0.37	0	no	0.5	matrix	other	other	225	37.2	0.114	0.02	5	20	IV
382.519	3.84	0.001	yes	0.011	core	PLGA	none	201.5	-17.3	0.015	0.025	1	12.5	IV
368.38	3.62	0.006	no	0.167	matrix	PVP	none	20	-8.15	0.018	0.026	1	20	IV
263.375	2.71	0.75	yes	0.1	core	PLGA	none	141	-10.32	0.02	0.027	4	0.54	IV
368.38	3.62	0.006	no	0.2	matrix	acrylamide	none	152	-10	0.027	0.035	2.5	10	IV
256.091	1.87	0.488	yes	0.8	core	PLGA	none	133.9	-12.07	0.018	0.039	5.882	0.58	IV
263.375	2.71	0.75	yes	0.1	core	PLGA	none	157	-11.06	0.033	0.063	6	0.54	IV
312.432	3.61	0.094	yes	0.05	core	Poloxamer	none	95.7	-4	0.153	0.073	2	4.17	IV
393.5	2.401	0.1	no	0.16	core	PLGA	PEG	365.3	-14.87	0.833	0.073	0.125	3.13	IV
256.091	1.87	0.488	yes	0.8	core	PLGA	none	151	-12.88	0.031	0.075	5.882	0.58	IV
368.38	3.62	0.006	no	0.01	core	acrylamide	PEG	197	-15.2	0.017	0.079	1	14.29	IV
256.253	3.04	0.055	no	0.1	core	solid lipid	none	217.53	-18.24	0.071	0.096	1	1.8	IV
368.38	3.62	0.006	no	0.167	matrix	PVP	none	70	-8.75	0.034	0.101	4	20	IV
263.375	2.71	0.75	yes	0.1	core	PLGA	none	158	-9.35	0.057	0.102	6	0.54	IV
368.38	3.62	0.006	no	0.01	core	acrylamide	PEG	184	-12.9	0.054	0.113	1.5	14.29	IV
315.027	3.89	0.009	no	0.3	core	solid lipid	none	19	-32.4	0.119	0.119	1	12.5	IV
315.675	3.89	0.009	no	0.3	core	solid lipid	none	19.04	-32.2	0.119	0.119	8	12.5	IV
256.091	1.87	0.488	yes	0.8	core	PLGA	none	150	-11.21	0.038	0.121	5.882	0.58	IV
308.286	1.02	0.645	no	0.2	core	PLGA	none	106	-23	0.13	0.124	1	5	IV
393.5	3.234	0.1	no	0.16	core	PLGA	PEG	322.6	-15.78	0.667	0.147	1	3.13	IV
308.286	1.02	0.645	no	0.2	core	PLGA	chitosan	142	24	0.119	0.151	1	5.83	IV
368.38	3.62	0.006	no	0.167	matrix	PVP	none	200	-9.52	0.015	0.153	4	20	IV
228.243	2.57	0.069	no	0.1	matrix	solid lipid	protien	108.1	-21.16	0.188	0.163	2.913	3.44	IV
383.167	2.93	0.04	yes	1	matrix	chitosan	none	131.08	34.4	0.194	0.202	0.5	5.42	IV
293.363	2.56	0.248	yes	0.1	core	solid lipid	phospholipids	92.28	-11.5	0.232	0.214	6	18.18	IV
242.316	1.78	0.166	no	0.1	core	PLGA	PEG	78	-24.2	1	0.253	0.028	2.22	IV
302.236	1.81	0.261	yes	0.05	core	PLGA	phospholipids	232.4	-1.76	0.15	0.298	2	16.67	IV
393.459	4.66	0.003	no	0.1	core	solid lipid	phospholipids	36.7	34.5	0.333	0.302	1	0.83	IV
221.339	3.47	0.78	yes	0.5	matrix	chitosan	none	201.2	49.3	0.407	0.313	4	2.67	IV
252.268	2.26	0.071	yes	0.48	core	PLGA	phospholipids	170.63	-37.7	0.227	0.329	4	2.26	IV
315.675	3.89	0.009	no	0.1	core	solid lipid	none	161	-18.7	0.121	0.381	0.333	4.17	IV
379.492	4.14	0.005	yes	1	core	PLGA	none	89.67	-39	0.198	0.396	6	0.31	IV
448.385	5.21	0.008	yes	0.1	core	PCL	none	212.2	-21.4	0.803	0.397	1.5	0.88	IV
302.236	1.81	0.261	yes	0.05	core	PLGA	phospholipids	203	-2.52	0.376	0.408	0.5	16.67	IV
242.316	1.78	0.166	no	0.1	core	PLGA	PEG	78	-24.2	1.556	0.471	1	0.5	IV
242.316	1.78	0.166	no	0.1	core	PLGA	PEG	89	-25.3	1.5	0.498	5	0.6	IV
454.171	-0.05	0.082	yes	2	matrix	acrylamide	tween	220	-7	0.525	0.511	1.5	3.08	IV
272.382	3.57	0.021	yes	0.2	matrix	chitosan	none	269.3	25.4	0.197	0.666	4	2.92	IV
213.661	-0.82	0.712	no	0.1	core	PLGA	none	124.8	-20.4	0.72	0.669	2	3.75	IV
242.316	1.78	0.166	no	0.1	core	PLGA	PEG	89	-25.3	1.429	0.685	1	2	IV
243.301	2.83	0.00776	yes	0.1	core	solid lipid	sodium alginate	167.7	-17.9	0.391	0.71	0.682	5.63	IV
348.352	1.91	0.511	yes	0.1	core	phospholipids	tween	134.7	-18	0.49	0.745	1	3.33	IV
375.864	3.7	0.004	yes	0.04	core	solid lipid	none	209.5	-23.85	0.903	0.805	6	3.33	IV
348.352	1.91	0.511	yes	0.1	core	phospholipids	tween	148.7	-18.8	1.121	0.813	1	3.33	IV
233.69	2.83	0.111	yes	0.1	core	other	none	336	1	1.5	0.911	1	5.3	IV
348.352	1.91	0.511	yes	0.1	core	solid lipid	tween	131.2	-21.4	1.212	1.23	1	3.33	IV
410.485	3.27	0.171	yes	0.166	core	PVP	none	103.4	-45.92	0.197	1.342	0.25	3.75	IV
187.286	3.08	0.025	no	0.3	core	PLGA	none	286.1	-29.11	1.581	1.515	1	1.43	IV
326.13	3.67	0.186	yes	1	core	solid lipid	phospholipids	150.2	33.2	4.267	1.766	3	1.37	IV
413.421	2	0.181	no	0.1	core	solid lipid	none	61.3	-35.1	2.107	1.98	4	0.14	IV
348.352	1.91	0.511	yes	0.1	core	solid lipid	tween	159.7	-24	2.704	1.2	1	3.33	IV
326.13	3.67	0.186	yes	1	core	solid lipid	phospholipids	96.7	21.3	3	1.4	3	1.37	IV
348.352	1.91	0.511	yes	0.12	core	phospholipids	solid lipid	196.8	-45.2	3.5	1.3	6	0.5	IV
319.85	3.61	0.03	no	0.3	core	PLGA	none	166.9	-32.12	1.2	1.4	1	0.67	IV
315.48	5.01	0.009	no	1	core	chitosan	none	75.37	25.35	0.589	0.62	1	8.5	IV
321.993	3.01	0.132	no	0.1	core	PLGA	none	97.36	-17.98	0.241	0.314	1	0.17	IV
