# Supplementary material for: A Comprehensive Study on Nanoparticle Drug Delivery to the Brain: Application of Machine Learning Techniques
Source: Mol Pharm. 2023 Dec 7;21(1):333–45. doi: 10.1021/acs.molpharmaceut.3c00880 (PMC10762658; doi:10.1021/acs.molpharmaceut.3c00880)
Supplement: Supplementary file 3 — mp3c00880_si_003.xlsx [file mp3c00880_si_003.xlsx]

## Sheet: Sheet1
Subject	Study	API	Weight	logP	pKa	Solubility	Pgp	DrugCarrierRatio	Position	Comp1	Comp2	Ncomps	CarrierNature	Preparation	Solvent	Stabilizer	Separation	Ligands	Size	Zeta	PDI	EE	NPShape	T 1/2 of drug release (hour)	T max of drug release (hour)	Maximium release (%)	Route	T max (blood) (mins)	T max (brain) (mins)	T min (blood) (mins)	T min (brain) (mins)	API Residence time in brain (mins)	Cmax brain (µg/ ml)	C0 brain (µg/ ml)	Cmax blood (µg/ ml)	C0 blood (µg/ ml)	AUC brain (µg.h/ml)	AUC blood (µg.h/ml)	C max (brain/ Blood)	C min (brain/ Blood)	AUC	Tmax ratio (brain/plasma)	Tmin ratio (brain/plasma)	Release
0	Preparation, Characterization, Pharmacokinetics and Biodistribution of Baicalin-Loaded Liposome on Cerebral Ischemia-Reperfusion after i.v. Administration in Rats	Baicalin	446.4	1.27	-3.7	0.054	yes	0.2	core	phospholipids	cholesterol	2	lipid	solvent evaporation	ethanol	none	centrifugation	none	190	-5.7	0.2	42	spherical	4	4	50	IV	100	100	1	1	500	7.5	7	37.21	30	0.2	267	0.201559	0.233333	0.000749064	1	1	12.5
1	Dual-drug loaded nanoparticles of Epigallocatechin-3-gallate (EGCG)/Ascorbic acid enhance therapeutic efficacy of EGCG in a APPswe/PS1dE9 Alzheimer's disease mice model	Epigallocatechin gallate	458.372	2.38	7.99	0.0728	no	0.178	core	PLGA	PEG	2	synthetic polymer	emulsion	ethyl acetate	tween	centrifugation	none	124.8	-15.1	0.054	97.1	spherical	30	24	42	PO	60	60	5	5	1440	0.908	0.7	842.59	20	14.41	10270.6	0.00107763	0.035	0.00140303	1	1	1.75
2	A Polymeric Nanoparticle Encapsulated Small Molecule Inhibitor of Hedgehog Signaling (NanoHHI) Bypasses Secondary Mutational Resistance to Smoothened Antagonists	HPI-1	463.52	2	5	0	no	0.02	core	PLGA	PEG	2	synthetic polymer	emulsion	dichloromethane	PVA	centrifugation	none	60	-10.4	0.2	90	spherical	24	10	100	IV	5	10	5	5	30	3.9	1	400	400	2.6	268	0.00975	0.0025	0.00970149	2	1	10
3	Polyethyleneimine-modified iron oxide nanoparticles for brain tumor drug delivery using magnetic targeting and intra-carotid administration	iron oxide	159.687	0.37	-3	0	no	0.5	matrix	other	none	1	natural polymer	nanoprecipitation	water	none	centrifugation	none	189	-36.1	0.136	80	spherical	1	2	80	IV	2	10	2	2	10	2.47	0.275	11	11	0.1	10	0.224545	0.025	0.01	5	1	40
4	Electroresponsive Nanoparticles Improve Antiseizure Effect of Phenytoin in Generalized Tonic-Clonic Seizures	Phenytoin	252.268	2.26	9.47	0.0711	yes	1	matrix	other	PEG	2	synthetic polymer	nanoprecipitation	water	none	dialysis	protien	79.3	1	0.2	70	spherical	4	4	50	IP	5	90	5	30	240	0.5	0.3	28	28	1.5	128.84	0.0178571	0.0107143	0.0116423	18	6	12.5
5	Electroresponsive Nanoparticles Improve Antiseizure Effect of Phenytoin in Generalized Tonic-Clonic Seizures	Phenytoin	252.268	2.26	9.47	0.0711	yes	1	matrix	other	PEG	2	synthetic polymer	nanoprecipitation	water	tween	dialysis	protien	209	1	0.2	70	spherical	4	4	50	IP	5	90	5	30	240	0.5	0.4	28	28	1.5	120.47	0.0178571	0.0142857	0.0124512	18	6	12.5
6	Role of serum albumin as a nanoparticulate carrier for nose-to-brain delivery of R-flurbiprofen: implications for the treatment of Alzheimer’s disease	R-flurbiprofen	244.261	4.42	3.57	0.0249	no	0.03	core	protien	none	1	protien	emulsion	chloroform	none	dialysis	none	150	-20	0.228	60	spherical	1	6	90	IN	30	30	30	30	240	301.2	301.2	19.72	19.72	995	53	15.2738	15.2738	18.7736	1	1	15
7	An in vivo mechanism for the reduced peripheral neurotoxicity of NK105: a paclitaxel-incorporating polymeric micellar nanoparticle formulation	paclitaxel	853.906	3.2	10.36	0.00556	yes	0.1	core	other	none	1	synthetic polymer	emulsion	ethanol	none	centrifugation	none	90	-30.1	0.2	95	spherical	35	70	60	IV	15	15	5	5	168	1	0.1	142	20	7.2	482	0.00704225	0.005	0.0149378	1	1	0.857143
8	Polyethyleneimine-modified iron oxide nanoparticles for brain tumor drug delivery using magnetic targeting and intra-carotid administration	iron oxide	159.687	0.37	-3	0	no	0.5	matrix	other	other	2	natural polymer	nanoprecipitation	water	none	centrifugation	none	225	37.2	0.147	80	spherical	1	2	80	IV	2	10	2	2	60	12.56	0.55	110	110	18.4	920	0.114182	0.005	0.02	5	1	40
9	Preliminary pharmacology of galactosylated chitosan/5-fluorouracil nanoparticles and its inhibition of hepatocellular carcinoma in mice	5-fluorouracil	130.07	-0.58	7.76	5.86	no	0.1	core	chitosan	none	1	natural polymer	Ionic Gelation	water	none	centrifugation	none	35.19	10.34	0.2	81.82	spherical	48	240	90	IP	125.4	125.4	5	5	300	0.1	0.1	4.64	4.64	58.22	2701.8	0.0215517	0.0215517	0.0215486	1	1	0.375
10	Improved Safety, Bioavailability and Pharmacokinetics of Zidovudine through Lactoferrin Nanoparticles during Oral Administration in Rats	Zidovudine	267.24	-0.1	9.96	16.3	no	0.25	core	protien	none	1	protien	emulsion	water	none	centrifugation	none	35	1	0.2	67	spherical	240	96	20	PO	480	120	30	120	960	1	0.1	45	10	5.66	254.97	0.0222222	0.01	0.0221987	0.25	4	0.208333
11	Nose to brain delivery of eletriptan hydrobromide nanoparticles: Preparation, in vitro/in vivo evaluation and effect on trigeminal activation	eletriptan hydrobromide	382.519	3.84	16.56	0.001	yes	0.011	core	PLGA	none	1	synthetic polymer	emulsion	dichloromethane	PVA	centrifugation	none	201.5	-17.3	0.014	47.02	spherical	3	8	100	IV	30	30	30	30	480	11.12	10	740.44	740	42.13	1714.18	0.0150181	0.0135135	0.0245773	1	1	12.5
12	Mixed Polyethylene Glycol-Modified Breviscapine-Loaded Solid Lipid Nanoparticles for Improved Brain Bioavailability: Preparation, Characterization, and In Vivo Cerebral Microdialysis Evaluation in Adult Sprague Dawley Rats	Breviscapine	462.4	2.97	7.5	7.023	yes	0.5	core	solid lipid	none	1	lipid	emulsion	ethanol	none	centrifugation	none	21.6	-5.8	0.27	46.89	spherical	4	55	6	IV	360	360	5	5	720	400	400	90000	1000	1.59	56.39	0.00444444	0.4	0.0281965	1	1	0.109091
13	GM1-Modified Lipoprotein-like Nanoparticle: Multifunctional Nanoplatform for the Combination Therapy of Alzheimer's Disease	𝛼NAP	3452	-2.4	-2.4	10	no	0.008	core	phospholipids	none	1	lipid	emulsion	chloroform	none	filtration	none	39.36	-13.3	0.192	64.39	spherical	200	1	3.3	IN	240	120	2	10	240	0.0434	0.02	1.333	1	0.2956	0.00886	0.0325581	0.02	33.3634	0.5	5	3.3
14	Development and evaluation of Desvenlafaxine loaded PLGA-Chitosan nanoparticles for brain delivery	Desvenlafaxine	263.375	2.6	10.11	1.4	yes	0.3	core	PLGA	chitosan	2	natural polymer	emulsion	chloroform	PVA	centrifugation	none	172.5	35.63	0.254	76.4	spherical	4	12	75	IV	5	240	5	5	1680	396.91	100	16265.7	16000	12208.5	322833	0.0244017	0.00625	0.0378167	48	1	6.25
15	Protein-Functionalized PLGA Nanoparticles of Lamotrigine for Neuropathic Pain Management	Lamotrigine	256.091	1.87	14.98	0.488	yes	0.8	core	PLGA	none	1	synthetic polymer	nanoprecipitation	acetone	PVA	centrifugation	none	133.9	-12.07	0.048	78.28	spherical	18	120	70	IV	10.2	60	10.2	30	2880	0.15	0.1	8.5	8.5	2.34	59.48	0.0176471	0.0117647	0.039341	5.88235	2.94118	0.583333
16	Mixed Polyethylene Glycol-Modified Breviscapine-Loaded Solid Lipid Nanoparticles for Improved Brain Bioavailability: Preparation, Characterization, and In Vivo Cerebral Microdialysis Evaluation in Adult Sprague Dawley Rats	Breviscapine	462.4	2.97	7.5	7.023	yes	0.5	core	solid lipid	PEG	2	lipid	emulsion	ethanol	none	centrifugation	none	22.6	-7.2	0.26	47.62	spherical	6	50	6	IV	360	360	5	5	720	600	400	60000	1000	1.42	31.39	0.01	0.4	0.0452373	1	1	0.12
17	EGCG Nanoparticles Attenuate Aluminum Chloride Induced Neurobehavioral Deficits, Beta Amyloid and Tau Pathology in a Rat Model of Alzheimer’s Disease	Epigallocatechin gallate	458.372	2.38	7.99	0.0728	no	0.1	core	PLGA	PEG	2	synthetic polymer	emulsion	acetone	PVA	centrifugation	none	317.8	-24.5	0.115	96.25	spherical	30	24	42	PO	240	180	5	5	1440	20.33	5	334.65	100	120320	2520800	0.06075	0.05	0.0477309	0.75	1	1.75
18	Dendrimer-conjugated glutaminase inhibitor selectively targets microglial glutaminase in a mouse model of Rett syndrome	JHU29	22000	2	3	0.0077	no	1	matrix	other	none	1	synthetic polymer	solvent evaporation	DMSO	none	centrifugation	none	10	3.5	0.3	50	other	200	100	20	IP	0.25	0.5	5	5	60	0.31	0.1	8.73	3.5	0.52	9.84	0.0355097	0.0285714	0.0528455	2	1	0.2
19	Highly Stabilized Curcumin Nanoparticles Tested in an In Vitro Blood–Brain Barrier Model and in Alzheimer’s Disease Tg2576 Mice	curcumin	368.38	3.62	9.06	0.00575	no	1	core	PLA	PEG	2	synthetic polymer	nanoprecipitation	dichloromethane	PVP	dialysis	none	55.3	-0.29	0.09	99	spherical	6	24	78.64	PO	10	75	10	20	170	10	2.5	400	400	0.5	7.9	0.025	0.00625	0.0632911	7.5	2	3.27667
20	Reformulating Tylocrebrine in Epidermal Growth Factor Receptor Targeted Polymeric Nanoparticles Improves Its Therapeutic Index	Tylocrebrine	393.5	2.03286	4.90667	0.1	no	0.16	core	PLGA	PEG	2	synthetic polymer	emulsion	chloroform	PVP	centrifugation	protien	365.3	-14.87	0.17	57	spherical	1	24	75	IV	120	15	120	15	360	0.1	0.1	0.12	0.123	1.3	17.7	0.833333	0.813008	0.0734463	0.125	0.125	3.125
21	Protein-Functionalized PLGA Nanoparticles of Lamotrigine for Neuropathic Pain Management	Lamotrigine	256.091	1.87	14.98	0.488	yes	0.8	core	PLGA	none	1	synthetic polymer	nanoprecipitation	acetone	PVA	centrifugation	transferrin	151	-12.88	0.107	76.05	spherical	18	120	70	IV	10.2	60	10.2	30	2880	0.25	0.15	8	8	4.32	57.83	0.03125	0.01875	0.0747017	5.88235	2.94118	0.583333
22	Nose to brain delivery of rotigotine loaded chitosan nanoparticles in human T SH-SY5Y neuroblastoma cells and animal model of Parkinson's disease	rotigotine	315.48	5.01	10.03	0.00904	no	1	core	chitosan	none	1	natural polymer	Ionic Gelation	water	none	centrifugation	none	75.37	25.35	0.368	98.05	spherical	12	62	72.5	PO	30	60	30	30	180	5.35	22	6.62	20	3.5	42.7	0.808157	1.1	0.0819672	2	1	1.16935
23	Nose to brain delivery of eletriptan hydrobromide nanoparticles: Preparation, in vitro/in vivo evaluation and effect on trigeminal activation	eletriptan hydrobromide	382.519	3.84	16.56	0.00118	yes	0.011	core	PLGA	none	1	synthetic polymer	emulsion	dichloromethane	PVA	centrifugation	none	201.5	-17.3	0.014	47.02	spherical	3	8	100	IN	60	60	30	30	480	19.89	18	360.31	100	100.34	1068.87	0.0552025	0.18	0.0938748	1	1	12.5
24	Preparation, Properties and Preclinical Pharmacokinetics of Low Molecular Weight Heparin-modified Isoliquiritigenin-loaded Solid Lipid Nanoparticle	Isoliquiritigenin	256.253	3.04	7.11	0.0551	no	0.1	core	solid lipid	none	1	lipid	nanoprecipitation	ethanol	Poloxamer	centrifugation	none	217.53	-18.24	0.16	99.8	spherical	7.5	50	90	IV	5	5	5	5	360	125	125	1750	1750	168	1745	0.0714286	0.0714286	0.0962751	1	1	1.8
25	Enhanced tumor uptake, biodistribution and pharmacokinetics of etoposide loaded nanoparticles in Dalton’s lymphoma tumor bearing mice	etoposide	588.557	0.73	9.33	0.978	yes	0.1	core	PLGA	none	1	synthetic polymer	nanoprecipitation	acetone	Poloxamer	freeze drying	none	105.1	-29.41	0.11	78.99	spherical	6.5	24	70	IV	60	60	60	60	1440	0.17	0.17	2.49	2.49	14.8	136.98	0.0682731	0.0682731	0.108045	1	1	2.91667
26	Protein-Functionalized PLGA Nanoparticles of Lamotrigine for Neuropathic Pain Management	Lamotrigine	256.091	1.87	14.98	0.488	yes	0.8	core	PLGA	none	1	synthetic polymer	nanoprecipitation	acetone	PVA	centrifugation	lactoferrin	150	-11.21	0.083	76.05	spherical	18	120	70	IV	10.2	60	10.2	30	2880	0.3	0.17	8	8	6.37	52.81	0.0375	0.02125	0.120621	5.88235	2.94118	0.583333
27	Quantification and Evaluations of Catechin Hydrate Polymeric Nanoparticles Used in Brain Targeting for the Treatment of Epilepsy	Catechin Hydrate	308.286	1.02	9	0.645	no	0.2	core	PLGA	none	1	synthetic polymer	emulsion	dichloromethane	PVA	centrifugation	none	106	-23	0.239	80	spherical	4	12	60	IV	120	120	5	5	1440	98.36	30	757.54	50	1170.5	9430.18	0.129841	0.6	0.124123	1	1	5
28	Enhanced Oral Bioavailability of the Pharmacologically Active Lignin Magnolol via Zr-Based Metal Organic Framework Impregnation	Magnolol	266.3	5.58	9.49	0.00124	yes	2	matrix	other	none	1	synthetic polymer	emulsion	ethanol	none	centrifugation	none	500.8	1	0.32	72.16	spherical	100	4	2.27	PO	196.97	196.97	5	5	60	0.413	0.374	3.77	1.7	262	2099.95	0.109549	0.22	0.124765	1	1	0.5675
29	Enhanced Oral Bioavailability of the Pharmacologically Active Lignin Magnolol via Zr-Based Metal Organic Framework Impregnation	Magnolol	266.3	5.58	9.49	0.00124	yes	2	matrix	other	none	1	synthetic polymer	emulsion	ethanol	none	centrifugation	none	500.8	1	0.32	72.16	spherical	100	4	2.27	IP	114.27	114.27	5	5	60	0.7	0.6	5.65	3	478.96	3831.72	0.123894	0.2	0.124999	1	1	0.5675
30	Reformulating Tylocrebrine in Epidermal Growth Factor Receptor Targeted Polymeric Nanoparticles Improves Its Therapeutic Index	Tylocrebrine	393.5	2.48286	5.65556	0.1	no	0.16	core	PLGA	PEG	2	synthetic polymer	emulsion	chloroform	PVP	centrifugation	none	322.6	-15.78	0.17	56	spherical	1	24	75	IV	120	120	120	15	360	0.08	0.1	0.12	0.12	1	6.8	0.666667	0.833333	0.147059	1	0.125	3.125
31	Venlafaxine loaded chitosan NPs for brain targeting: Pharmacokinetic and pharmacodynamic evaluation	Venlafaxine	277.402	2.69	14.42	0.23	no	1	core	chitosan	none	1	natural polymer	Ionic Gelation	water	none	centrifugation	none	167	23.83	0.367	79.3	spherical	2	24	89.56	IN	120	60	15	15	480	0.926	0.2	5.781	1.948	4.954	33.462	0.16018	0.102669	0.148049	0.5	1	3.73167
32	Development a hyaluronic acid ion-pairing liposomal nanoparticle for enhancing anti-glioma efficacy by modulating glioma microenvironment	hyaluronic acid	776.649	-1.8	2.87	46.6	no	0.2	core	phospholipids	none	1	lipid	solvent evaporation	dichloromethane	none	centrifugation	none	155.8	-5.9	0.155	94.5	spherical	2	7	75	IV	5	120	5	60	240	250	100	5000	5000	340.6	2270.62	0.05	0.02	0.150003	24	12	10.7143
33	Quantification and Evaluations of Catechin Hydrate Polymeric Nanoparticles Used in Brain Targeting for the Treatment of Epilepsy	Catechin Hydrate	308.286	1.02	9	0.645	no	0.2	core	PLGA	chitosan	2	synthetic polymer	emulsion	dichloromethane	PVA	centrifugation	none	142	24	0.364	81	spherical	8	12	70	IV	60	60	5	5	1440	126.48	40	1064.43	60	1959.57	12948.6	0.118824	0.666667	0.151335	1	1	5.83333
34	Resveratrol loaded glycyrrhizic acid-conjugated human serum albumin nanoparticles for tail vein injection II: pharmacokinetics, tissue distribution and bioavailability	Resveratrol	228.243	2.57	8.49	0.0688	no	0.1	matrix	solid lipid	protien	2	natural polymer	emulsion	chloroform	none	freeze drying	none	108.1	-21.16	0.2	83.6	spherical	5	24	82.6	IV	10.3	30	10.3	15	360	175	75	933	933	967.455	5920	0.187567	0.0803859	0.163421	2.91262	1.45631	3.44167
35	Preparation, Characterization, Pharmacokinetics and Tissue Distribution of Solid Lipid Nanoparticles Loaded with Tetrandrine	Tetrandrine	622.762	5.55	8.28	0.00296	no	0.1	core	phospholipids	solid lipid	2	lipid	emulsion	lipid	Poloxamer	filtration	none	134	-53.8	0.2	89.57	spherical	250	100	20	IV	2	15	2	2	240	10	6	1100	1100	1115	6581.5	0.00909091	0.00545455	0.169414	7.5	1	0.2
36	Development and evaluation of brain targeted intranasal alginate nanoparticles for treatment of depression	Venlafaxine	277.402	2.69	14.42	572	no	0.75	core	chitosan	sodium alginate	2	natural polymer	Ionic Gelation	water	none	centrifugation	none	173.7	37.4	0.391	81.3	spherical	2.5	24	85	IN	60	60	5	5	500	0.742	0.1	6.255	2	4.47615	26.1092	0.118625	0.05	0.171439	1	1	3.54167
37	Brain targeted nanoparticulate drug delivery system of rasagiline via intranasal route	rasagiline	171.238	2.26	0	0.0249	no	1	core	chitosan	none	1	natural polymer	Ionic Gelation	water	none	centrifugation	none	153	-5.9	0.445	96.44	spherical	1	12	80	IV	2	30	5	5	240	346.74	100	1840.11	2000	906.7	4995.5	0.188434	0.05	0.181503	15	1	6.66667
38	Plausible antioxidant biomechanics and anticonvulsant pharmacological activity of brain-targeted β-carotene nanoparticles	β-Carotene	536.438	9.72	0	0.000391	no	0.1	core	PLGA	none	1	synthetic polymer	nanoprecipitation	acetone	tween	freeze drying	none	176.3	-18	0.2	83	spherical	6	168	90	IP	50	40	5	5	320	40.7	20	100	80	10160	54350	0.407	0.25	0.186937	0.8	1	0.535714
39	Overcoming blood brain barrier with a dual purpose Temozolomide loaded Lactoferrin nanoparticles for combating glioma (SERP-17-12433)	Temozolomide	194.151	-1	10.51	5.09	no	0.5	matrix	protien	none	1	protien	emulsion	oil phase	none	freeze drying	none	160	-2.5	0.24	42	spherical	1	100	90	IV	5	1440	5	5	1500	4	0.1	37.5	37.5	2100	10998	0.106667	0.00266667	0.190944	288	1	0.9
40	Development and evaluation of Desvenlafaxine loaded PLGA-Chitosan nanoparticles for brain delivery	Desvenlafaxine	263.375	2.6	10.11	1.4	yes	0.3	core	PLGA	chitosan	2	natural polymer	emulsion	chloroform	PVA	centrifugation	none	172.5	35.63	0.254	76.4	spherical	4	12	75	IN	240	720	5	5	4320	0.954	0.1	4.781	1	37.379	181.618	0.19954	0.1	0.205811	3	1	6.25
41	Oral delivery of anti-MDM2 inhibitor SP141-loaded FcRn-targeted nanoparticles to treat breast cancer and metastasis	SP141	324.38	4	5	0	no	0.1	core	PCL	PEG	2	synthetic polymer	emulsion	dichloromethane	none	filtration	protien	85.5	-7.2	0.3	52	spherical	30	168	80	PO	240	300	2	2	1440	4	1	15.5	5	120	513	0.258065	0.2	0.233918	1.25	1	0.47619
42	Preparation and distribution of 5-fluorouracil125 I sodium alginate-bovine serum albumin nanoparticles	5-fluorouracil125 I	130.07	-0.58	7.76	5.86	no	0.5	matrix	protien	sodium alginate	1	protien	nanoprecipitation	water	none	centrifugation	none	150	-2.05286	0.2	33.8	spherical	24	72	80	PO	240	240	60	60	2160	112	105	601	502	100	425.1	0.186356	0.209163	0.235239	1	1	1.11111
43	Efficacy, Safety and Anticancer Activity of Protein Nanoparticle-Based Delivery of Doxorubicin through Intravenous Administration in Rats	Doxorubicin	543.519	1.41	9.53	1.18	yes	0.1	core	protien	none	1	protien	emulsion	oil phase	none	centrifugation	none	80	1	0.2	73	spherical	240	96	20	IV	15	300	15	30	1440	10	1	600	600	576.25	2305	0.0166667	0.00166667	0.25	20	2	0.208333
44	Ergosterol-loaded poly(lactide-co-glycolide) nanoparticles with enhanced in vitro antitumor activity and oral bioavailability	Ergosterol	396.659	7.39	18.27	0.000156	yes	0.1	core	PLGA	none	1	synthetic polymer	nanoprecipitation	dichloromethane	PVA	filtration	none	156.9	-19.27	0.08	82.88	spherical	120	120	50	PO	792	240	1	60	240	0.4	0.2	0.932	0.2	7.8	31.12	0.429185	1	0.250643	0.30303	60	0.416667
45	Efficacy, Safety and Anticancer Activity of Protein Nanoparticle-Based Delivery of Doxorubicin through Intravenous Administration in Rats	Doxorubicin	543.519	1.41	9.53	1.18	yes	0.1	core	protien	none	1	protien	emulsion	oil phase	none	centrifugation	none	80	1	0.2	73	spherical	240	96	20	IV	15	300	15	30	1440	12	1	600	600	698.3	2514	0.02	0.00166667	0.277765	20	2	0.208333
46	Amsacrine analog-loaded solid lipid nanoparticle to resolve insolubility for injection delivery: characterization and pharmacokinetics	Amsacrine	393.459	4.66	10.82	0.00317	no	0.1	core	solid lipid	phospholipids	2	lipid	emulsion	chloroform	Poloxamer	centrifugation	none	36.7	34.5	0.37	100	spherical	50	24	20	IV	30	30	5	15	120	0.2	0.1	0.6	0.2	0.0588	0.195	0.333333	0.5	0.301538	1	3	0.833333
47	Intranasal delivery of Tapentadol Hydrochloride loaded chitosan nanoparticles: Formulation, characterization and its in-vivo evaluation	Tapentadol Hydrochloride	221.339	3.47	10.28	0.78	yes	0.5	matrix	chitosan	none	1	natural polymer	ionic Gelation	water	none	centrifugation	none	201.2	49.3	0.201	63.49	spherical	10	30	80	IV	30	120	30	30	240	425	100	1043	1000	1837.42	5876	0.407478	0.1	0.312699	4	1	2.66667
48	Intranasal H102 Peptide-Loaded Liposomes for Brain Delivery to Treat Alzheimer’s Disease	H102	2878	3	-2.4	10	no	0.0038	core	phospholipids	none	3	lipid	solvent evaporation	water	none	filtration	none	112	-2.96	0.185	71.35	spherical	1	4	90	IN	30	15	2	2	90	0.025	0.01	0.075	0.01	0.799	2.2883	0.333333	1	0.349168	0.5	1	22.5
49	Oral delivery of anti-MDM2 inhibitor SP141-loaded FcRn-targeted nanoparticles to treat breast cancer and metastasis	SP141	324.38	4	5	0.1	no	0.1	core	PCL	PEG	2	synthetic polymer	emulsion	dichloromethane	none	filtration	none	79.9	-7.2	0.3	98	spherical	48	168	80	PO	60	300	2	2	1440	4	1	8.1	2.5	47	132.6	0.493827	0.4	0.354449	5	1	0.47619
50	PNIPAM nanoparticles for targeted and enhanced nose-to-brain delivery of curcuminoids: UPLC/ESI-Q-ToF-MS/MS-based pharmacokinetics and pharmacodynamic evaluation in cerebral ischemia model	bisdemethoxycurcumin	308.3	8.64	4.07	0.014	no	0.1	core	acrylamide	none	1	synthetic polymer	Ionic Gelation	water	PVP	centrifugation	none	94.28	-16.6	0.142	85.73	spherical	6	24	73.99	IV	60	120	5	5	1440	408.33	100	1218.33	298	6338.79	17569.7	0.335155	0.33557	0.36078	2	1	3.08292
51	PNIPAM nanoparticles for targeted and enhanced nose-to-brain delivery of curcuminoids: UPLC/ESI-Q-ToF-MS/MS-based pharmacokinetics and pharmacodynamic evaluation in cerebral ischemia model	curcumin	368.38	9.06	3.62	0.1	no	0.1	core	acrylamide	none	1	synthetic polymer	Ionic Gelation	water	none	centrifugation	none	92.46	-16.2	0.191	84.63	spherical	6	24	78.64	IV	60	120	5	5	1440	410.8	100	1219.17	310	6355.8	17501	0.336951	0.322581	0.363168	2	1	3.27667
52	PNIPAM nanoparticles for targeted and enhanced nose-to-brain delivery of curcuminoids: UPLC/ESI-Q-ToF-MS/MS-based pharmacokinetics and pharmacodynamic evaluation in cerebral ischemia model	demethoxycurcumin	338.4	8.64	4.07	0.014	no	0.1	core	acrylamide	none	1	synthetic polymer	Ionic Gelation	water	PVP	centrifugation	none	91.23	-15.6	0.183	84.71	spherical	6	24	76.79	IV	60	120	5	5	1440	411.17	100	1214.17	300	6377.17	17495	0.338643	0.333333	0.364515	2	1	3.19958
53	Aripiprazole loaded poly(caprolactone) nanoparticles: Optimization and in vivo pharmacokinetics	Aripiprazole	448.385	5.21	13.51	0.00777	yes	0.1	core	PCL	none	1	synthetic polymer	nanoprecipitation	acetone	Poloxamer	freeze drying	none	212.2	-21.4	0.2	69.8	spherical	13	80	70	IV	120	180	60	60	360	450.12	75	560.34	200	2705.14	6811.75	0.803298	0.375	0.397128	1.5	1	0.875
54	Optimised nanoformulation of bromocriptine for direct nose-to- brain delivery: biodistribution, pharmacokinetic and dopamine estimation by ultra-HPLC/mass spectrometry method	bromocriptine	654.595	3.89	9.69	0.0858	yes	0.28	core	chitosan	none	1	natural polymer	Ionic Gelation	water	none	centrifugation	none	200	40.32	0.44	84.2	spherical	2	24	87.8	IV	60	60	30	30	480	0.259	0.1	0.823	0.4	1.607	3.839	0.314702	0.25	0.418599	1	1	3.65833
55	Development of Meloxicam-Human Serum Albumin Nanoparticles for Nose-to-Brain Delivery via Application of a Quality by Design Approach	Meloxicam	351.401	2.28	4.47	0.154	yes	0.2	matrix	protien	none	1	protien	nanoprecipitation	water	none	centrifugation	none	176	-14.1	0.205	79	spherical	200	20	6	IN	240	240	5	5	240	90	90	5011	5000	10000	22788	0.0179605	0.018	0.438827	1	1	0.3
56	Lactoferrin-conjugated PEG–PLA nanoparticles with improved brain delivery: In vitro and in vivo evaluations	coumarin-6	146.143	1.72	-6.9	1	no	0.1	core	PLGA	PEG	2	synthetic polymer	solvent evaporation	dichloromethane	none	centrifugation	none	92	-30	0.15	84	spherical	200	24	6	IV	5	60	5	5	480	21.78	5	198.8	200	93.47	207.44	0.109557	0.025	0.450588	12	1	0.25
57	Encapsulation of epigallocatechin‑3‑gallate into albumin nanoparticles improves pharmacokinetic and bioavailability in rat model	epigallocatechin‑3‑gallate	458.372	2.38	7.99	0.0728	no	0.05	matrix	protien	none	1	protien	solvent evaporation	ethanol	none	centrifugation	none	292.6	-18.55	0.308	92	spherical	10	48	90	PO	120	240	60	60	1440	140	10	130	50	254.8	536.8	1.07692	0.2	0.474665	2	1	1.875
58	Development and evaluation of rivastigmine loaded chitosan nanoparticles for brain targeting	rivastigmine	250.337	2.41	0	2.04	yes	1	core	chitosan	none	1	natural polymer	Ionic Gelation	water	none	centrifugation	none	185.4	27.29	0.462	85.3	spherical	2.5	24	80	IN	120	60	5	5	500	0.966	0.1	0.847	0.1	8.7	17.29	1.1405	1	0.503181	0.5	1	3.33333
59	Development of Meloxicam-Human Serum Albumin Nanoparticles for Nose-to-Brain Delivery via Application of a Quality by Design Approach	Meloxicam	351.401	2.28	4.47	0.154	yes	0.2	matrix	protien	none	1	protien	nanoprecipitation	water	tween	centrifugation	none	176	-14.1	0.205	79	spherical	200	20	6	IN	240	240	5	5	240	90	60	11000	11000	12000	23300	0.00818182	0.00545455	0.515021	1	1	0.3
60	Highly Stabilized Curcumin Nanoparticles Tested in an In Vitro Blood–Brain Barrier Model and in Alzheimer’s Disease Tg2576 Mice	tetrahydrocurcumin	372.4	2.8	9.06	0.00575	no	1	core	PLA	PEG	2	synthetic polymer	nanoprecipitation	dichloromethane	PVP	dialysis	none	55.3	-0.29	0.09	99	spherical	6	24	76.79	PO	40	24	25	25	170	20	5	60	5	1.6	2.8	0.333333	1	0.571429	0.6	1	3.19958
61	Docetaxel-Loaded Cholesterol-PEG Co-Modified Poly (n-Butyl) Cyanoacrylate Nanoparticles for Antitumor Drug Pulmonary Delivery: Preparation, Characterization, and in vivo Evaluation	Docetaxel	807.34	2.59	-4.8	0.0127	yes	1	core	Dextran	PEG	2	natural polymer	emulsion	water	tween	filtration	none	182.3	-7.31	0.217	96.4	spherical	6	24	80	IV	60	132	5	60	2880	602.4	250	11018.4	11018.4	207.3	360.8	0.0546722	0.0226893	0.574557	2.2	12	3.33333
62	Intranasal H102 Peptide-Loaded Liposomes for Brain Delivery to Treat Alzheimer’s Disease	H102	2878	3	-2.4	10	no	0.0038	core	phospholipids	none	3	lipid	solvent evaporation	water	none	filtration	none	112	-2.96	0.185	71.35	spherical	1	4	90	IN	30	15	2	2	90	0.035	0.02	0.075	0.01	1.348	2.2883	0.466667	2	0.589084	0.5	1	22.5
63	Brain targeted nanoparticulate drug delivery system of rasagiline via intranasal route	rasagiline	171.238	2.26	0	0.0249	no	1	core	chitosan	none	1	natural polymer	Ionic Gelation	water	none	centrifugation	none	153	-5.13	0.445	96.44	spherical	1	12	80	IN	60	15	5	5	250	0.992	0.4	0.702	0.4	2.839	4.806	1.41311	1	0.59072	0.25	1	6.66667
64	Development and evaluation of thymoquinone encapsulated chitosan nanoparticles for nose-tobrain targeting: a pharmacoscintigraphic study	Thymoquinone	321.993	3.01	0	0.132	no	1	core	chitosan	none	1	natural polymer	ionic gelation	water	none	centrifugation	none	172.4	30.3	0.13	53.42	spherical	15	24	55	IN	30	30	5	5	1440	5453.73	1500	2417.17	3000	34074.4	57367.6	2.25625	0.5	0.593965	1	1	2.29167
65	Pharmacokinetics and pharmacodynamics of intranasally administered selegiline nanoparticles with improved brain delivery in Parkinson's disease	Selegiline	187.286	8.67	3.08	0.0254	no	1.3	core	chitosan	none	1	natural polymer	ionic gelation	water	none	centrifugation	none	341.6	13.4	0.317	92.2	spherical	1	8	100	IN	5	5	5	5	30	0.0039	0.0039	0.00427	0.00453	0.006	0.01	0.913349	0.860927	0.6	1	1	12.5
66	Nose to brain delivery of rotigotine loaded chitosan nanoparticles in human T SH-SY5Y neuroblastoma cells and animal model of Parkinson's disease	rotigotine	315.48	5.01	10.03	0.00904	no	1	core	chitosan	none	1	natural polymer	Ionic Gelation	water	none	centrifugation	none	75.37	25.35	0.368	98.05	spherical	1	10	85	IV	30	30	30	30	480	36.92	34	62.69	60	76.4	123.3	0.58893	0.566667	0.619627	1	1	8.5
67	Baclofen-Loaded Poly (D,L-Lactide-Co-Glycolic Acid) Nanoparticles for Neuropathic Pain Management: In Vitro and In Vivo Evaluation	Baclofen	213.661	-0.82	3.89	0.712	no	0.1	core	PLGA	none	1	synthetic polymer	nanoprecipitation	acetone	Poloxamer	centrifugation	none	124.8	-20.4	0.225	80	spherical	2.5	24	90	IV	90	180	30	30	1440	2.65	1	3.68	2	33.52	50.08	0.720109	0.5	0.669329	2	1	3.75
68	Intranasal delivery of nanoparticle encapsulated tarenflurbil: A potential brain targeting strategy for Alzheimer’s disease	tarenflurbil	244.261	4.42	3.57	0.0249	no	0.111	core	solid lipid	phospholipids	2	lipid	emulsion	ethyl acetate	tween	centrifugation	none	176.6	-30.85	0.27	64	spherical	2	24	90	IN	720	720	30	120	1440	0.455	0.25	1.188	1	0.298	0.438	0.382997	0.25	0.680365	1	4	3.75
69	Docetaxel-Loaded Cholesterol-PEG Co-Modified Poly (n-Butyl) Cyanoacrylate Nanoparticles for Antitumor Drug Pulmonary Delivery: Preparation, Characterization, and in vivo Evaluation	Docetaxel	807.34	2.59	-4.8	0.0127	yes	1	core	Dextran	PEG	2	natural polymer	emulsion	water	tween	freeze drying	none	177.2	-7.16	0.201	97.2	spherical	7	24	70	PO	60	348	5	60	2880	1082.8	0.25	1676.3	1	698.4	977.1	0.645946	0.25	0.714768	5.8	12	2.91667
70	Intranasal H102 Peptide-Loaded Liposomes for Brain Delivery to Treat Alzheimer’s Disease	H102	2878	3	-2.4	10	no	0.0038	core	phospholipids	none	3	lipid	solvent evaporation	water	none	filtration	none	112	-2.96	0.185	71.35	spherical	1	4	90	IN	30	15	2	2	90	0.04	0.02	0.075	0.01	2.046	2.2883	0.533333	2	0.894114	0.5	1	22.5
71	A novel nasal almotriptan loaded solid lipid nanoparticles in mucoadhesive in situ gel formulation for brain targeting: Preparation, characterization and in vivo evaluation	almotriptan	469.55	2.04	17.14	0.121	no	0.1	core	solid lipid	none	1	lipid	emulsion	dichloromethane	Poloxamer	centrifugation	none	158.1	-24.5	0.2	50.8	spherical	1	5	90	IN	10	10	10	10	360	2.41	2.41	2.69	2.69	7.87	8.77	0.895911	0.895911	0.897377	1	1	18
72	Lomustine Nanoparticles Enable Both Bone Marrow Sparing and High Brain Drug Levels – A Strategy for Brain Cancer Treatments	Lomustine	233.69	2.83	2.83	0.111	yes	0.1	core	other	none	1	synthetic polymer	emulsion	water	tween	freeze drying	none	336	1	0.5	70	spherical	2.7	16.2	85.8	IV	5	5	5	5	30	3	3	2	2	44.06	48.35	1.5	1.5	0.911272	1	1	5.2963
73	Solid lipid nanoparticles for nose to brain delivery of haloperidol: in vitro drug release and pharmacokinetics evaluation	haloperidol	375.864	3.7	13.96	0.00446	yes	0.5	core	solid lipid	none	1	lipid	emulsion	ethanol	tween	centrifugation	none	115.1	-16.7	0.409	71.56	spherical	5	25	90	IN	120	240	5	5	1440	329.17	100	393.5	75	2389.17	2612.31	0.836518	1.33333	0.914581	2	1	3.6
74	Development of Lipid-Based Nanoparticles for Enhancing the Oral Bioavailability of Paclitaxel	Paclitaxel	853.9	3.2	10.36	0.0055	yes	1	core	solid lipid	phospholipids	2	lipid	solvent evaporation	oil phase	Poloxamer	centrifugation	none	96	39.1	0.162	75.42	spherical	200	450	90	PO	360	1440	5	15	1440	4000	2000	10274	5000	171985	187307	0.389332	0.4	0.918198	4	3	0.2
75	Optimised nanoformulation of bromocriptine for direct nose-to- brain delivery: biodistribution, pharmacokinetic and dopamine estimation by ultra-HPLC/mass spectrometry method	bromocriptine	654.595	3.89	9.69	0.0858	yes	0.28	core	chitosan	none	1	natural polymer	Ionic Gelation	water	none	centrifugation	none	200	40.32	0.44	84.2	spherical	2	24	87.8	IN	120	60	30	30	480	0.000569	0.00025	0.000645	0.000262	0.00233	0.00235	0.882171	0.954198	0.991489	0.5	1	3.65833
76	Intranasal delivery of Tapentadol Hydrochloride loaded chitosan nanoparticles: Formulation, characterization and its in-vivo evaluation	Tapentadol Hydrochloride	221.339	3.47	10.28	0.78	yes	0.5	matrix	chitosan	none	1	natural polymer	ionic Gelation	water	none	centrifugation	none	201.2	49.3	0.201	63.49	spherical	10	30	80	IN	180	60	30	30	240	856	500	409	200	3602.41	3589.29	2.09291	2.5	1.00366	0.333333	1	2.66667
77	Solanum tuberosum lectin-conjugated PLGA nanoparticles for nose-to-brain delivery: in vivo and in vitro evaluations	coumarin-6	146.143	1.72	-6.9	1	no	0.05	core	PLGA	PEG	2	synthetic polymer	nanoprecipitation	dichloromethane	none	centrifugation	none	115	-30	0.13	67.7	spherical	200	12	3	IN	30	15	5	5	720	0.2	0.2	0.2	0.12	1.422	1.4	1	1.66667	1.01571	0.5	1	0.25
78	Lactoferrin-modified PEG-co-PCL nanoparticles for enhanced brain delivery of NAP peptide following intranasal administration	coumarin-6	146.143	-6.9	1.72	1.7	no	0.04	core	PCL	PEG	2	synthetic polymer	emulsion	dichloromethane	none	centrifugation	none	73.2	-25.13	0.11	54.34	spherical	200	1	3.3	IN	60	60	15	15	480	0.312	0.18	0.305	0.1	0.993	0.966	1.02295	1.8	1.02795	1	1	3.3
79	Solanum tuberosum lectin-conjugated PLGA nanoparticles for nose-to-brain delivery: in vivo and in vitro evaluations	coumarin-6	146.143	1.72	-6.9	1	no	0.05	core	PLGA	PEG	2	synthetic polymer	nanoprecipitation	dichloromethane	none	centrifugation	none	115	-30	0.13	67.7	spherical	200	12	3	IN	30	60	5	5	720	0.25	0.2	0.2	0.12	1.486	1.4	1.25	1.66667	1.06143	2	1	0.25
80	Intranasal delivery of nanoparticle encapsulated tarenflurbil: A potential brain targeting strategy for Alzheimer’s disease	tarenflurbil	244.261	4.42	3.57	0.0249	no	0.111	core	PLGA	none	1	synthetic polymer	emulsion	ethyl acetate	Poloxamer	centrifugation	none	154	-33.65	0.22	64.11	spherical	150	85	25	IN	60	240	30	120	1440	0.522	0.17	2.446	1	0.568	0.531	0.21341	0.17	1.06968	4	4	0.294118
81	Docetaxel-Loaded Cholesterol-PEG Co-Modified Poly (n-Butyl) Cyanoacrylate Nanoparticles for Antitumor Drug Pulmonary Delivery: Preparation, Characterization, and in vivo Evaluation	Docetaxel	807.34	2.59	-4.8	0.0127	yes	1	core	Dextran	PEG	2	natural polymer	emulsion	water	tween	spray dried	none	189.4	-6.82	0.274	94.8	spherical	6	24	80	PO	60	378	5	60	2880	1159.3	300	1564.6	1	689.7	627.4	0.740956	300	1.0993	6.3	12	3.33333
82	Solanum tuberosum lectin-conjugated PLGA nanoparticles for nose-to-brain delivery: in vivo and in vitro evaluations	coumarin-6	146.143	1.72	-6.9	1	no	0.05	core	PLGA	PEG	2	synthetic polymer	nanoprecipitation	dichloromethane	none	centrifugation	none	115	-30	0.13	67.7	spherical	200	12	3	IN	30	5	5	5	720	0.2	0.2	0.2	0.12	1.626	1.4	1	1.66667	1.16143	0.166667	1	0.25
83	Poly(n-butylcyanoacrylate) nanoparticles for oral delivery of quercetin: preparation, characterization, and pharmacokinetics and biodistribution studies in Wistar rats	quercetin	302.236	1.81	6.44	0.261	yes	0.1	core	solid lipid	none	1	synthetic polymer	Ionic Gelation	ethanol	none	centrifugation	none	161.1	-7.28	0.23	79.86	spherical	5	10	65	PO	480	120	60	60	1440	33280	15000	15300	2000	298660	248000	2.17516	7.5	1.20427	0.25	1	6.5
84	Intranasal delivery of Huperzine A to the brain using lactoferrin-conjugated N-trimethylated chitosan surface-modified PLGA nanoparticles for treatment of Alzheimer’s disease	Huperzine A	242.316	11.11	1.78	0.166	yes	0.1	core	PLGA	none	1	synthetic polymer	emulsion	DMSO	PVA	centrifugation	none	78.1	-21.2	0.182	83.2	spherical	10	68	90	IN	90	60	15	15	720	0.187	0.125	0.19	0.16	0.719	0.5934	0.984211	0.78125	1.21166	0.666667	1	1.32353
85	Poly(n-butylcyanoacrylate) nanoparticles for oral delivery of quercetin: preparation, characterization, and pharmacokinetics and biodistribution studies in Wistar rats	quercetin	302.236	1.81	6.44	0.261	yes	0.1	core	Poloxamer	none	1	synthetic polymer	Ionic Gelation	ethanol	tween	centrifugation	none	166.6	-25.57	0.178	74.58	spherical	5	8	58	PO	480	120	60	60	1440	37430	18000	19110	2000	386470	313970	1.95866	9	1.23091	0.25	1	7.25
86	Baclofen-Loaded Poly (D,L-Lactide-Co-Glycolic Acid) Nanoparticles for Neuropathic Pain Management: In Vitro and In Vivo Evaluation	Baclofen	213.661	-0.82	3.89	0.712	no	0.1	core	PLGA	none	1	synthetic polymer	nanoprecipitation	acetone	Poloxamer	centrifugation	none	124.8	-20.4	0.225	80	spherical	2.5	24	90	IN	180	180	30	30	1440	3.5	1	2.4	0.5	41	33.12	1.45833	2	1.23792	1	1	3.75
87	Lactoferrin-modified PEG-co-PCL nanoparticles for enhanced brain delivery of NAP peptide following intranasal administration	coumarin-6	146.143	-6.9	1.72	1.7	no	0.04	core	PCL	PEG	2	synthetic polymer	emulsion	dichloromethane	none	centrifugation	none	73.2	-25.13	0.11	54.34	spherical	200	1	3.3	IN	60	60	15	15	480	0.402	0.2	0.305	0.1	1.238	0.966	1.31803	2	1.28157	1	1	3.3
88	Intranasal agomelatine solid lipid nanoparticles to enhance brain delivery: formulation, optimization and in vivo pharmacokinetics	Agomelatine	243.301	2.83	15.96	0.00776	yes	0.133	core	solid lipid	none	1	lipid	emulsion	dichloromethane	PVA	centrifugation	none	167.7	-17.9	0.13	91.25	spherical	4	8	55	IN	120	300	5	5	350	227	125	759	150	10407.6	7805.69	0.299078	0.833333	1.33334	2.5	1	6.875
89	Nose-To-Brain Delivery of PLGA-Diazepam Nanoparticles	Diazepam	284.74	2.63	2.92	0.0122	yes	0.156	core	PLGA	none	1	synthetic polymer	nanoprecipitation	acetone	Poloxamer	centrifugation	none	170.15	-15	0.3	88.7	spherical	4	24	60	IN	120	60	5	5	480	3.07	0.75	2.35	1	18.94	13.92	1.30638	0.75	1.36063	0.5	1	2.5
90	Novel multiple agents loaded PLGA nanoparticles for brain delivery via inner ear administration: In vitro and in vivo evaluation	Sal B	494.452	3.58	3.14	0.00867	yes	0.8	core	PLGA	none	1	synthetic polymer	nanoprecipitation	dichloromethane	PVA	centrifugation	none	154	-44	0.007	91.81	spherical	25	72	90	PO	60	720	5	5	240	1.49	0.1	6.89	3	33.84	24.06	0.216255	0.0333333	1.40648	12	1	1.25
91	Intranasal delivery of rotigotine to the brain with lactoferrin-modified PEG-PLGA nanoparticles for Parkinson’s disease treatment	rotigotine	315.48	5.01	10.3	0.00904	no	1	core	PLGA	PEG	2	synthetic polymer	emulsion	acetone	none	filtration	none	58	-20	0.137	72	spherical	10	70	80	IN	60	60	5	5	192	0.125	0.025	0.125	0.025	0.298	0.206	1	1	1.4466	1	1	1.14286
92	Lactoferrin-conjugated PEG–PLA nanoparticles with improved brain delivery: In vitro and in vivo evaluations	coumarin-6	146.143	1.72	-6.9	1	no	0.1	core	PLGA	PEG	2	synthetic polymer	solvent evaporation	dichloromethane	none	centrifugation	lactoferrin	109	-30	0.15	69	spherical	200	24	6	IV	5	60	5	5	480	62.28	20	185.07	200	278.48	191.42	0.336521	0.1	1.45481	12	1	0.25
93	Intranasal delivery of Huperzine A to the brain using lactoferrin-conjugated N-trimethylated chitosan surface-modified PLGA nanoparticles for treatment of Alzheimer’s disease	Huperzine A	242.316	1.78	11.85	0.166	yes	0.1	core	PLGA	none	1	synthetic polymer	emulsion	DMSO	PVA	centrifugation	none	78.1	-21.2	0.182	83.2	spherical	10	68	90	IN	90	120	15	15	720	0.195	0.075	0.19	0.16	0.885	0.5934	1.02632	0.46875	1.49141	1.33333	1	1.32353
94	Brain-targeted intranasal delivery of dopamine with borneol and lactoferrin co-modified nanoparticles for treating Parkinson’s disease	Dopamine	153.178	0.98	8.93	600	no	0.5	core	PLGA	PEG	2	synthetic polymer	emulsion	dichloromethane	PVP	centrifugation	none	101	-16.3	0.061	30.99	spherical	12	72	70	IN	60	60	15	15	720	0.149	0.05	0.16	0.15	1.07	0.714	0.93125	0.333333	1.4986	1	1	0.972222
95	Aripiprazole loaded poly(caprolactone) nanoparticles: Optimization and in vivo pharmacokinetics	Aripiprazole	448.385	5.21	13.51	0.00777	yes	0.1	core	PCL	none	1	synthetic polymer	nanoprecipitation	acetone	Poloxamer	freeze drying	none	212.2	-21.4	0.2	69.8	spherical	13	80	70	IN	200	120	60	60	360	792.34	250	560.34	200	5330.65	3474.34	1.41403	1.25	1.53429	0.6	1	0.875
96	Nose to brain delivery of rotigotine loaded chitosan nanoparticles in human T SH-SY5Y neuroblastoma cells and animal model of Parkinson's disease	rotigotine	315.48	5.01	10.03	0.00904	no	1	core	chitosan	none	1	natural polymer	Ionic Gelation	water	none	centrifugation	none	75.37	25.35	0.368	98.05	spherical	12.5	70	70	IN	30	30	5	5	240	0.061	0.02	0.01	0.005	0.085	0.054	6.1	4	1.57407	1	1	1
97	Lactoferrin-modified PEG-co-PCL nanoparticles for enhanced brain delivery of NAP peptide following intranasal administration	coumarin-6	146.143	-6.9	1.72	1.7	no	0.04	core	PCL	PEG	2	synthetic polymer	emulsion	dichloromethane	none	centrifugation	none	73.2	-25.13	0.11	54.34	spherical	200	1	3.3	IN	60	60	15	15	480	0.531	0.1	0.305	0.1	1.663	0.966	1.74098	1	1.72153	1	1	3.3
98	Intranasal delivery of rotigotine to the brain with lactoferrin-modified PEG-PLGA nanoparticles for Parkinson’s disease treatment	rotigotine	315.48	4.7	10.03	0.00904	no	1	core	PLGA	PEG	2	synthetic polymer	emulsion	acetone	none	filtration	lactoferrin	122	-21.28	0.194	72	spherical	10	70	80	IN	60	60	15	15	480	0.175	0.1	0.125	0.025	8.388	4.465	1.4	4	1.87861	1	1	1.14286
99	Intranasal delivery of Huperzine A to the brain using lactoferrin-conjugated N-trimethylated chitosan surface-modified PLGA nanoparticles for treatment of Alzheimer’s disease	Huperzine A	242.316	1.78	11.11	0.166	yes	0.1	core	PLGA	none	1	synthetic polymer	emulsion	DMSO	PVA	centrifugation	none	78.1	-21.2	0.182	83.2	spherical	10	68	90	IN	90	60	15	15	720	0.245	0.15	0.19	0.16	1.12	0.5934	1.28947	0.9375	1.88743	0.666667	1	1.32353
100	Lactoferrin-modified PEG-co-PCL nanoparticles for enhanced brain delivery of NAP peptide following intranasal administration	coumarin-6	146.143	-6.9	1.72	1.7	no	0.04	core	PCL	PEG	2	synthetic polymer	emulsion	dichloromethane	none	centrifugation	none	73.2	-25.13	0.11	54.34	spherical	200	1	3.3	IN	60	60	15	15	480	0.486	0.2	0.305	0.1	1.854	0.966	1.59344	2	1.91925	1	1	3.3
101	Lactoferrin-modified PEG-co-PCL nanoparticles for enhanced brain delivery of NAP peptide following intranasal administration	coumarin-6	146.143	-6.9	1.72	1.7	no	0.04	core	PCL	PEG	2	synthetic polymer	emulsion	dichloromethane	none	centrifugation	none	73.2	-25.13	0.11	54.34	spherical	200	1	3.3	IN	60	60	15	15	480	0.49	0.2	0.305	0.1	1.901	0.966	1.60656	2	1.96791	1	1	3.3
102	Solanum tuberosum lectin-conjugated PLGA nanoparticles for nose-to-brain delivery: in vivo and in vitro evaluations	coumarin-6	146.143	1.72	-6.9	1	no	0.05	core	PLGA	PEG	2	synthetic polymer	nanoprecipitation	dichloromethane	none	centrifugation	maleimide	200	-30	0.15	65.87	spherical	200	24	3.5	IN	30	60	5	5	720	0.3	0.2	0.25	0.22	2.159	1.078	1.2	0.909091	2.00278	2	1	0.145833
103	Intranasal delivery of Huperzine A to the brain using lactoferrin-conjugated N-trimethylated chitosan surface-modified PLGA nanoparticles for treatment of Alzheimer’s disease	Huperzine A	242.316	1.78	11.11	0.166	yes	0.076	core	PLGA	other	2	synthetic polymer	emulsion	DMSO	PVA	centrifugation	none	125.4	36.3	0.197	77	spherical	10	68	70	IN	15	120	15	15	720	0.223	0.1	0.2	0.2	1.491	0.7392	1.115	0.5	2.01705	8	1	1.02941
104	Brain-targeted intranasal delivery of dopamine with borneol and lactoferrin co-modified nanoparticles for treating Parkinson’s disease	Dopamine	153.178	-0.4	10.01	7.43	no	0.5	core	PLGA	PEG	2	synthetic polymer	emulsion	dichloromethane	PVP	centrifugation	lactoferrin	158	-19.9	0.113	28.64	spherical	12	72	70	IN	60	30	15	15	720	0.2004	0.2	0.168	0.15	1.604	0.784	1.19286	1.33333	2.04592	0.5	1	0.972222
105	An enhanced charge-driven intranasal delivery of nicardipine attenuates brain injury after intracerebral hemorrhage	Nicardipine hydrochloride	515.986	4.34	8.18	0.001	no	0.3	core	chitosan	other	2	natural polymer	ionic gelation	water	PVA	centrifugation	none	439	21	0.307	17	spherical	50	50	30	IN	120	120	15	30	192	0.81	0.3	0.26	0.05	4.08	1.99	3.11538	6	2.05025	1	2	0.6
106	Effect of lactoferrin- and transferrin-conjugated polymersomes in brain targeting: in vitro and in vivo evaluations	coumarin-6	146.143	-6.9	1.72	1.7	no	0.04	core	PLA	PEG	2	synthetic polymer	solvent evaporation	dichloromethane	none	centrifugation	lactoferrin	166.4	-22.08	0.2	70	spherical	250	85	0.03	IV	5	15	5	5	2880	55.68	35	43.44	50	458.98	219.5	1.28177	0.7	2.09103	3	1	0.000352941
107	Solanum tuberosum lectin-conjugated PLGA nanoparticles for nose-to-brain delivery: in vivo and in vitro evaluations	coumarin-6	146.143	1.72	-6.9	1	no	0.05	core	PLGA	PEG	2	synthetic polymer	nanoprecipitation	dichloromethane	none	centrifugation	maleimide	200	-30	0.15	65.87	spherical	200	24	3.5	IN	30	10	5	5	720	0.6	0.6	0.25	0.22	2.403	1.078	2.4	2.72727	2.22913	0.333333	1	0.145833
108	Intranasal delivery of Huperzine A to the brain using lactoferrin-conjugated N-trimethylated chitosan surface-modified PLGA nanoparticles for treatment of Alzheimer’s disease	Huperzine A	242.316	1.78	11.11	0.166	yes	0.076	core	PLGA	other	2	synthetic polymer	emulsion	DMSO	PVA	centrifugation	lactoferrin	153.2	35.6	0.229	73.8	spherical	10	68	70	IN	15	60	15	15	720	0.269	0.15	0.16	0.16	1.857	0.8097	1.68125	0.9375	2.29344	4	1	1.02941
109	Lactoferrin-modified PEG-co-PCL nanoparticles for enhanced brain delivery of NAP peptide following intranasal administration	coumarin-6	146.143	-6.9	1.72	1.7	no	0.04	core	PCL	PEG	2	synthetic polymer	emulsion	dichloromethane	none	centrifugation	lactoferrin	89	-23.08	0.2	47.61	spherical	200	1	4	IN	60	60	15	15	480	0.88	0.2	0.334	0.1	2.679	1.118	2.63473	2	2.39624	1	1	4
110	Trimethyl Chitosan Hydrogel Nanoparticles for Progesterone Delivery in Neurodegenerative Disorders	Deternated progestrone	314.462	3.87	18.92	0.00546	no	0.333	core	chitosan	sodium alginate	2	nature polymer	ionic gelation	water	none	centrifugation	none	204	27	0.25	80	spherical	6	5	40	IN	15	30	5	10	120	0.5	0.1	0.7	0.7	0.331	0.137	0.714286	0.142857	2.41606	2	2	8
111	Intranasal delivery of Huperzine A to the brain using lactoferrin-conjugated N-trimethylated chitosan surface-modified PLGA nanoparticles for treatment of Alzheimer’s disease	Huperzine A	242.316	1.78	11.11	0.166	yes	0.076	core	PLGA	other	2	synthetic polymer	emulsion	DMSO	PVA	centrifugation	none	125.4	36.3	0.197	77	spherical	10	68	70	IN	15	120	15	15	720	0.287	0.2	0.2	0.2	1.791	0.7392	1.435	1	2.42289	8	1	1.02941
112	PNIPAM nanoparticles for targeted and enhanced nose-to-brain delivery of curcuminoids: UPLC/ESI-Q-ToF-MS/MS-based pharmacokinetics and pharmacodynamic evaluation in cerebral ischemia model	curcumin	368.38	3.62	9.06	0.005	no	0.1	core	acrylamide	none	1	synthetic polymer	ionic gelation	water	none	centrifugation	none	92.46	-16.2	0.191	84.63	spherical	6	24	78.64	IN	180	120	5	5	1440	0.98933	0.14	0.4195	1	15.5971	6.42479	2.35836	0.14	2.42765	0.666667	1	3.27667
113	Intranasal delivery of Huperzine A to the brain using lactoferrin-conjugated N-trimethylated chitosan surface-modified PLGA nanoparticles for treatment of Alzheimer’s disease	Huperzine A	242.316	1.78	11.11	0.166	yes	0.076	core	PLGA	other	2	synthetic polymer	emulsion	DMSO	PVA	centrifugation	none	125.4	36.3	0.197	77	spherical	10	68	70	IN	15	120	15	15	720	0.312	0.175	0.2	0.2	1.796	0.7392	1.56	0.875	2.42965	8	1	1.02941
114	PNIPAM nanoparticles for targeted and enhanced nose-to-brain delivery of curcuminoids: UPLC/ESI-Q-ToF-MS/MS-based pharmacokinetics and pharmacodynamic evaluation in cerebral ischemia model	demethoxycurcumin	338.4	4.07	8.64	0.014	no	0.1	core	acrylamide	none	1	synthetic polymer	ionic gelation	water	PVP	centrifugation	none	91.23	-15.6	0.183	84.71	spherical	6	24	76.79	IN	180	120	5	5	1440	0.985	0.22	0.416	1	15.6496	6.34313	2.36779	0.22	2.46718	0.666667	1	3.19958
115	PNIPAM nanoparticles for targeted and enhanced nose-to-brain delivery of curcuminoids: UPLC/ESI-Q-ToF-MS/MS-based pharmacokinetics and pharmacodynamic evaluation in cerebral ischemia model	bisdemethoxycurcumin	308.3	4.07	8.64	0.014	no	0.1	core	acrylamide	none	1	synthetic polymer	ionic gelation	water	PVP	centrifugation	none	94.28	-16.6	0.142	85.73	spherical	6	24	73.99	IN	180	120	5	5	1440	0.989	0.23	0.414	1	15.6689	6.30933	2.38889	0.23	2.48345	0.666667	1	3.08292
116	Solanum tuberosum lectin-conjugated PLGA nanoparticles for nose-to-brain delivery: in vivo and in vitro evaluations	coumarin-6	146.143	1.72	-6.9	1	no	0.05	core	PLGA	PEG	2	synthetic polymer	nanoprecipitation	dichloromethane	none	centrifugation	maleimide	200	-30	0.15	65.87	spherical	200	24	3.5	IN	30	15	5	5	720	0.5	0.4	0.25	0.22	2.682	1.078	2	1.81818	2.48794	0.5	1	0.145833
117	Intranasal Administration of Carbamazepine-loaded Carboxymethyl Chitosan Nanoparticles for Drug Delivery to the Brain	Carbamazepine	236.269	2.77	15.9	0.152	no	0.5	core	chitosan	none	1	natural polymer	nanoprecipitation	water	none	filtration	none	216.5	-34.9	0.189	33.72	spherical	4	24	80	IN	50.2	41.4	15	15	240	0.5	0.3	0.23	0.15	93.01	36.28	2.17391	2	2.56367	0.824701	1	3.33333
118	An enhanced charge-driven intranasal delivery of nicardipine attenuates brain injury after intracerebral hemorrhage	Nicardipine hydrochloride	515.986	4.34	8.18	0.001	no	0.3	core	chitosan	none	1	nature polymer	ionic gelation	water	none	centrifugation	none	439	21	0.307	17	spherical	18	50	55	IN	60	60	15	30	480	1.3	0.7	0.55	0.2	6.43	2.46	2.36364	3.5	2.61382	1	2	1.1
119	Intranasal delivery of Huperzine A to the brain using lactoferrin-conjugated N-trimethylated chitosan surface-modified PLGA nanoparticles for treatment of Alzheimer’s disease	Huperzine A	242.316	1.78	11.11	0.166	yes	0.076	core	PLGA	other	2	synthetic polymer	emulsion	DMSO	PVA	centrifugation	lactoferrin	153.2	35.6	0.229	73.8	spherical	10	68	70	IN	15	60	15	15	720	0.314	0.225	0.16	0.16	2.138	0.8097	1.9625	1.40625	2.64048	4	1	1.02941
120	Intranasal delivery of Huperzine A to the brain using lactoferrin-conjugated N-trimethylated chitosan surface-modified PLGA nanoparticles for treatment of Alzheimer’s disease	Huperzine A	242.316	1.78	11.11	0.166	yes	0.1	core	PLGA	none	1	synthetic polymer	emulsion	DMSO	PVA	centrifugation	none	78.1	-21.2	0.182	83.2	spherical	10	68	90	IN	90	60	15	15	720	0.393	0.275	0.19	0.16	1.632	0.5934	2.06842	1.71875	2.75025	0.666667	1	1.32353
121	Intranasal delivery of Huperzine A to the brain using lactoferrin-conjugated N-trimethylated chitosan surface-modified PLGA nanoparticles for treatment of Alzheimer’s disease	Huperzine A	242.316	1.78	11.11	0.166	yes	0.076	core	PLGA	other	2	synthetic polymer	emulsion	DMSO	PVA	centrifugation	lactoferrin	153.2	35.6	0.229	73.8	spherical	10	68	70	IN	15	60	15	15	720	0.423	0.21	0.16	0.16	2.283	0.8097	2.64375	1.3125	2.81956	4	1	1.02941
122	Lactoferrin-modified PEG-co-PCL nanoparticles for enhanced brain delivery of NAP peptide following intranasal administration	coumarin-6	146.143	-6.9	1.72	1.7	no	0.04	core	PCL	PEG	2	synthetic polymer	emulsion	dichloromethane	none	centrifugation	lactoferrin	89	-23.08	0.2	47.61	spherical	200	1	4	IN	60	60	15	15	480	0.957	0.4	0.334	0.1	3.179	1.118	2.86527	4	2.84347	1	1	4
123	Brain-targeted intranasal delivery of dopamine with borneol and lactoferrin co-modified nanoparticles for treating Parkinson’s disease	Dopamine and borneol	153.178	-0.4	10.01	7.43	no	0.5	core	PLGA	PEG	2	synthetic polymer	emulsion	dichloromethane	PVP	centrifugation	lactoferrin	175	-15.7	0.129	25.45	spherical	24	72	70	IN	30	15	15	15	720	0.219	0.225	0.175	0.15	1.943	0.675	1.25143	1.5	2.87852	0.5	1	0.972222
124	Cationic biopolymer functionalized nanoparticles encapsulating lutein to at‐ tenuate oxidative stress in effective treatment of Alzheimer’s disease: A non- invasive approach	lutein	568.886	8.29	18.22	0.000732	no	0.28	core	PLGA	chitosan	2	synthetic polymer	nanoprecipitation	Acetone	Poloxamer	freeze drying	none	142.3	46.6	0.091	83.97	spherical	60	70.12	96	IN	120	120	30	30	720	0.07	0.07	0.022	0.02	0.801	0.258	3.18182	3.5	3.10465	1	1	1.36908
125	Effect of lactoferrin- and transferrin-conjugated polymersomes in brain targeting: in vitro and in vivo evaluations	coumarin-6	146.143	-6.9	1.72	1.7	no	0.04	core	PLA	PEG	2	synthetic polymer	solvent evaporation	dichloromethane	none	centrifugation	transferrin	167.6	-20.45	0.2	70	spherical	250	85	0.03	IV	5	30	5	5	2880	49.86	60	80.04	50	1277	403.8	0.622939	1.2	3.16246	6	1	0.000352941
126	Lapatinib-loaded human serum albumin nanoparticles for the prevention and treatment of triple-negative breast cancer metastasis to the brain	Lapatinib	581.058	5.18	15.99	0.0223	no	0.25	core	protien	phospholipids	2	synthetic polymer	nanoprecipitation	water	none	freeze drying	none	140	21.4	0.189	84.9	spherical	1	6	90	IV	30	60	30	30	480	400	500	120	120	400042	125013	3.33333	4.16667	3.2	2	1	15
127	An enhanced charge-driven intranasal delivery of nicardipine attenuates brain injury after intracerebral hemorrhage	Nicardipine hydrochloride	515.986	4.34	8.18	0.001	no	0.3	core	chitosan	other	2	natural polymer	ionic gelation	water	none	centrifugation	none	439	21	0.307	17	spherical	35	50	50	IN	120	120	15	30	192	1.15	0.5	0.53	0.2	8.85	2.47	2.16981	2.5	3.583	1	2	1
128	Lactoferrin-modified PEG-co-PCL nanoparticles for enhanced brain delivery of NAP peptide following intranasal administration	coumarin-6	146.143	-6.9	1.72	1.7	no	0.04	core	PCL	PEG	2	synthetic polymer	emulsion	dichloromethane	none	centrifugation	lactoferrin	89	-23.08	0.2	47.61	spherical	200	1	4	IN	60	60	15	15	480	1.053	0.5	0.334	0.1	4.143	1.118	3.15269	5	3.70572	1	1	4
129	Lactoferrin-modified PEG-co-PCL nanoparticles for enhanced brain delivery of NAP peptide following intranasal administration	coumarin-6	146.143	-6.9	1.72	1.7	no	0.04	core	PCL	PEG	2	synthetic polymer	emulsion	dichloromethane	none	centrifugation	lactoferrin	89	-23.08	0.2	47.61	spherical	200	1	4	IN	60	60	15	15	480	1.067	0.4	0.334	0.1	4.212	1.118	3.19461	4	3.76744	1	1	4
130	Lactoferrin-modified PEG-co-PCL nanoparticles for enhanced brain delivery of NAP peptide following intranasal administration	coumarin-6	146.143	-6.9	1.72	1.7	no	0.04	core	PCL	PEG	2	synthetic polymer	emulsion	dichloromethane	none	centrifugation	lactoferrin	89	-23.08	0.2	47.61	spherical	200	1	4	IN	60	60	15	15	480	1.307	0.5	0.334	0.1	4.484	1.118	3.91317	5	4.01073	1	1	4
131	Intranasal delivery of Huperzine A to the brain using lactoferrin-conjugated N-trimethylated chitosan surface-modified PLGA nanoparticles for treatment of Alzheimer’s disease	Huperzine A	242.316	1.78	11.11	0.166	yes	0.076	core	PLGA	other	2	synthetic polymer	emulsion	DMSO	PVA	centrifugation	none	125.4	36.3	0.197	77	spherical	10	68	70	IN	15	120	15	15	720	0.552	0.3	0.2	0.2	2.97	0.7392	2.76	1.5	4.01786	8	1	1.02941
132	An enhanced charge-driven intranasal delivery of nicardipine attenuates brain injury after intracerebral hemorrhage	Nicardipine hydrochloride	515.986	4.34	8.18	0.00247	no	0.3	core	chitosan	other	2	natural polymer	ionic gelation	water	PVA	centrifugation	none	439	21	0.307	17	spherical	50	50	40	IN	60	60	15	30	192	1.47	0.4	0.65	0.15	11.02	2.65	2.26154	2.66667	4.15849	1	2	0.8
133	Brain uptake and accumulation of new levofloxacin-doxycycline combination through the use of solid lipid nanoparticles: Formulation; Optimization and in-vivo evaluation	Levofloxacin	361.368	-0.02	5.45	1.44	no	0.1	core	solid lipid	none	1	lipid	emulsion	oil phase	cholesterol	centrifugation	none	53	-4	0.223	54	spherical	1	6	100	IN	5	45	5	5	360	525.35	150	337.52	150	94181.1	21715.9	1.5565	1	4.33696	9	1	16.6667
134	Brain uptake and accumulation of new levofloxacin-doxycycline combination through the use of solid lipid nanoparticles: Formulation; Optimization and in-vivo evaluation	Doxycycline	444.435	-0.72	3.27	0.63	yes	0.1	core	solid lipid	none	1	lipid	emulsion	oil phase	span 60	centrifugation	none	53	-4	0.223	54	spherical	0.5	1	100	IN	30	45	5	5	360	315.12	120	135.15	100	121559	25528	2.33163	1.2	4.76179	1.5	1	100
135	Intranasal delivery of Huperzine A to the brain using lactoferrin-conjugated N-trimethylated chitosan surface-modified PLGA nanoparticles for treatment of Alzheimer’s disease	Huperzine A	242.316	11.11	1.78	0.166	yes	0.076	core	PLGA	other	2	synthetic polymer	emulsion	DMSO	PVA	centrifugation	lactoferrin	153.2	35.6	0.229	73.8	spherical	10	68	70	IN	15	120	15	15	720	0.681	0.4	0.16	0.16	4.219	0.8097	4.25625	2.5	5.21057	8	1	1.02941
136	Electrosteric stealth Rivastigmine loaded liposomes for brain targeting: preparation, characterization, ex vivo, bio-distribution and in vivo pharmacokinetic studies	Rivastigmine	250.337	2.45	0	2.04	yes	0.25	core	phospholipids	PEG	1	natural polymer	solvent evaporation	chloroform	tween	freeze drying	none	478	-8	0.557	48	spherical	1	2	60	IN	162	30	5	5	720	0.875	0.4	0.531	0.2	4.243	2.34	1.64783	2	1.81325	0.185185	1	30
137	Body distribution in mice of intravenously injected camptothecin solid lipid nanoparticles and targeting effect on brain	Camptothecin	348.352	1.91	11.71	0.511	yes	0.06	core	solid lipid	phospholipids	2	lipid	solvent evaporation	ethanol	Poloxamer	filtration	none	196.8	-45.2	0.2	99.6	spherical	20	160	80	IV	5	30	5	5	7200	744.7	744.7	130	130	5143	893	5.72846	5.72846	5.75924	6	1	0.5
138	A bioanalytical UHPLC based method used for the quantification of Thymoquinone-loaded-PLGA-nanoparticles in the treatment of epilepsy	Thymoquinone	321.993	3.01	0	0.132	no	0.1	core	PLGA	none	1	synthetic polymer	emulsion	dichloromethane	PVA	centrifugation	none	97.36	-17.98	0.263	82.49	spherical	100	70	12	IV	120	120	5	5	1440	0.109	0.05	0.453	0.2	1.154	3.675	0.240618	0.25	0.314014	1	1	0.171429
139	Body distribution in mice of intravenously injected camptothecin solid lipid nanoparticles and targeting effect on brain	Camptothecin	348.352	1.91	11.71	0.511	yes	0.12	core	phospholipids	solid lipid	2	lipid	solvent evaporation	ethanol	Poloxamer	filtration	none	196.8	-45.2	0.2	99.6	spherical	20	160	80	IV	5	30	5	5	7200	281.2	281.2	40.1	40.1	1958	324	7.01247	7.01247	6.04321	6	1	0.5
140	Novel multiple agents loaded PLGA nanoparticles for brain delivery via inner ear administration: In vitro and in vivo evaluation	Rb1	1109.31	-0.24	11.75	1.07	yes	0.8	core	PLGA	none	1	synthetic polymer	nanoprecipitation	dichloromethane	PVA	centrifugation	none	154	-44	0.007	93.56	spherical	35	72	80	IV	30	120	5	5	1920	74.82	40	15.02	14	1222.86	132.27	4.98136	2.85714	9.24518	4	1	1.11111
141	Intranasal H102 Peptide-Loaded Liposomes for Brain Delivery to Treat Alzheimer’s Disease	H102	2878	3	-2.4	10	no	0.0038	core	phospholipids	none	3	lipid	solvent evaporation	water	none	filtration	none	112	-2.96	0.185	71.35	spherical	1	4	90	IN	30	15	2	2	90	0.6	0.2	0.075	0.025	17.038	2.2883	8	8	7.4457	0.5	1	22.5
142	Nanoparticles made of multi-block copolymer of lactic acid and ethylene glycol containing periodic side-chain carboxyl groups for oral delivery of cyclosporine A	cyclosporine A	1202.63	3.64	11.83	0	yes	0.3	core	PLGA	none	1	synthetic polymer	emulsion	ethyl acetate	tween	centrifugation	none	119	70	0.2	62	spherical	168	216	90	PO	1440	1440	5	5	70	5797	425	682	50	330259	34854	8.5	8.5	9.4755	1	1	0.416667
143	Development and Characterization of Methylene Blue Oleate Salt-Loaded Polymeric Nanoparticles and their Potential Application as a Treatment for Glioblastoma	Methylene blue	319.85	3.61	2.44	0.0296	no	0.3	core	PLGA	none	1	synthetic polymer	nanoprecipitation	acetone	Poloxamer	centrifugation	none	166.9	-32.12	0.287	29.16	spherical	100	24	16	IV	5	5	5	5	3000	1200	1200	1000	1000	142258	14358	1.2	1.2	9.90793	1	1	0.666667
144	Novel multiple agents loaded PLGA nanoparticles for brain delivery via inner ear administration: In vitro and in vivo evaluation	Rb1	1109.31	-0.24	11.75	1.07	yes	0.8	core	PLGA	none	1	synthetic polymer	nanoprecipitation	dichloromethane	PVA	centrifugation	none	154	-44	0.007	93.56	spherical	35	72	80	PO	480	480	5	5	1920	111.84	15	14.7	3	1703.76	141.58	7.60816	5	12.0339	1	1	1.11111
145	Novel multiple agents loaded PLGA nanoparticles for brain delivery via inner ear administration: In vitro and in vivo evaluation	Rg1	801.024	1	11.91	0.304	yes	0.8	core	PLGA	none	1	synthetic polymer	nanoprecipitation	dichloromethane	PVA	centrifugation	none	154	-44	0.007	44.98	spherical	20	72	80	PO	30	360	5	5	1920	32.46	10	5.49	1.5	537.32	42.44	5.91257	6.66667	12.6607	12	1	1.11111
146	Quantification and Evaluations of Catechin Hydrate Polymeric Nanoparticles Used in Brain Targeting for the Treatment of Epilepsy	Catechin Hydrate	308.286	1.02	9	0.645	no	0.2	core	PLGA	chitosan	2	synthetic polymer	emulsion	dichloromethane	PVA	centrifugation	none	142	24	0.364	81	spherical	8	12	70	IN	120	120	5	5	600	0.996	0.3	0.099	0.03	12.444	0.936	10.0606	10	13.2949	1	1	5.83333
147	Efficacy and pharmacokinetics of a modified acid-labile docetaxel-PRINT® nanoparticle formulation against nonsmall-cell lung cancer brain metastases	docetaxel	807.879	2.59	11.9	0.0127	yes	1	matrix	PLGA	none	1	synthetic polymer	solvent evaporation	chloroform	PVA	centrifugation	none	320	-10	0.2	70	other	24	24	50	IV	5	5	5	5	1440	90	100	5475	100000	109	7683	0.0164384	0.001	0.0141872	1	1	2.08333
148	Quantification and Evaluations of Catechin Hydrate Polymeric Nanoparticles Used in Brain Targeting for the Treatment of Epilepsy	Catechin Hydrate	308.286	1.02	9	0.645	no	0.2	core	PLGA	none	1	synthetic polymer	emulsion	dichloromethane	PVA	centrifugation	none	106	-23	0.239	80	spherical	4	12	60	IN	120	120	5	5	600	0.623	0.1	0.056	0.01	7.785	0.409	11.125	10	19.0342	1	1	5
149	Novel multiple agents loaded PLGA nanoparticles for brain delivery via inner ear administration: In vitro and in vivo evaluation	R1	947.166	0.6	11.85	0.812	yes	0.8	core	PLGA	none	1	synthetic polymer	nanoprecipitation	dichloromethane	PVA	centrifugation	none	154	-44	0.007	37.87	spherical	5	72	90	PO	60	180	5	5	1920	126.6	20	7.5	2	1660.32	67.65	16.88	10	24.5428	3	1	1.25
150	A bioanalytical UHPLC based method used for the quantifcation of Thymoquinone-loaded-PLGA-nanoparticles in the treatment of epilepsy	Thymoquinone	321.993	3.01	7	0.132	no	0.1	core	PLGA	none	1	synthetic polymer	nanoprecipitation	dichloromethane	PVA	centrifugation	none	97.36	-17.98	0.263	82.49	spherical	5	12	70	IN	120	120	5	5	1440	445.94	125	23.01	10	6942.67	260.64	19.3803	12.5	26.637	1	1	5.83333
151	Formulation and Evaluation of Neuroactive Drug Loaded Chitosan Nanoparticle for Nose to Brain Delivery: In-vitro Characterization and In-vivo Behavior Study	Risperidone	410.212	3.27	8.76	0.171	yes	0.1	matrix	chitosan	solid lipid	2	natural polymer	emulsion	water	tween	freeze drying	none	132.7	11.8	0.2	80.7	spherical	6	25	75	IN	60	60	30	30	1440	3156.3	1229.6	1413.4	789.2	25943.4	13684.2	2.23313	1.55803	1.89587	1	1	3
152	Enhanced brain targeting by synthesis of 30 ,50 -dioctanoyl-5-fluoro-20 - deoxyuridine and incorporation into solid lipid nanoparticles	dioctanoyl-5-fluoro-20 - deoxyuridine	228.202	-1.5	9.71	90.6	no	0.5	core	solid lipid	solid lipid	2	lipid	emulsion	dichloromethane	Poloxamer	centrifugation	none	76	-10.97	0.2	97.01	spherical	2	48	70	IV	2	15	5	5	4320	26.64	21.15	30	30	347.11	138.36	0.888	0.705	2.50875	7.5	1	1.45833
153	Targeting the brain with PEG–PLGA nanoparticles modified with phage-displayed peptides	coumarin-6	146.143	-6.9	1.72	1.7	no	0.1	core	PLGA	PEG	2	synthetic polymer	solvent evaporation	dichloromethane	none	dialysis	none	109.27	-23.44	0.134	64.38	spherical	200	24	6	IV	5	120	5	5	480	30	20	40	30	85.53	205.77	0.75	0.666667	0.415658	24	1	0.25
154	Targeting the brain with PEG–PLGA nanoparticles modified with phage-displayed peptides	coumarin-6	146.143	-6.9	1.72	1.7	no	0.1	core	PLGA	PEG	2	synthetic polymer	solvent evaporation	dichloromethane	none	dialysis	maleimide	115.23	-19.78	0.128	59.32	spherical	200	24	6	IV	5	120	5	5	480	50	20	45	25	167.54	141.72	1.11111	0.8	1.18219	24	1	0.25
155	Targeting the brain with PEG–PLGA nanoparticles modified with phage-displayed peptides	coumarin-6	146.143	-6.9	1.72	1.7	no	0.1	core	PLGA	PEG	2	synthetic polymer	solvent evaporation	dichloromethane	none	dialysis	maleimide	121.46	-18.25	0.137	58.53	spherical	200	24	6	IV	5	120	5	5	480	100	20	60	25	214.13	136.15	1.66667	0.8	1.57275	24	1	0.25
156	The effect of surface treatment on the brain delivery of curcumin nanosuspension: in vitro and in vivo studies	curcumin	368.38	3.62	9.06	0.00575	no	0.01	core	acrylamide	PEG	2	synthetic polymer	ionic gelation	water	none	centrifugation	none	197	-15.2	0.199	70	spherical	5	7	100	IV	30	30	15	15	180	20	10	1200	1200	70.9	891.97	0.0166667	0.00833333	0.079487	1	1	14.2857
157	The effect of surface treatment on the brain delivery of curcumin nanosuspension: in vitro and in vivo studies	curcumin	368.38	3.62	9.06	0.00575	no	0.01	core	acrylamide	PEG	2	synthetic polymer	ionic gelation	water	tween	centrifugation	none	184	-12.9	0.196	70	spherical	5	7	100	IV	30	45	15	15	180	75	30	1400	1400	203.4	1792.8	0.0535714	0.0214286	0.113454	1.5	1	14.2857
158	Development of a new HPLC method for in vitro and in vivo studies of haloperidol in solid lipid nanoparticles	haloperidol	375.14	3.7	13.96	0.00446	yes	0.1	core	solid lipid	none	1	natural polymer	emulsion	dichloromethane	none	centrifugation	none	121.46	-18.25	0.137	58.53	spherical	2	48	70	IN	300	120	5	5	1440	329	120	393	100	2389.17	2612.31	0.83715	1.2	0.914581	0.4	1	1.45833
159	Brain Targeting of Temozolomide via the Intranasal Route Using Lipid-Based Nanoparticles: Brain Pharmacokinetic and Scintigraphic Analyses	Temozolomide	194.151	-1	10.51	5.09	no	0.25	core	solid lipid	none	1	lipid	emulsion	oil phase	tween	centrifugation	none	121.45	15.21	0.177	73.91	spherical	7.5	24	70	IN	90	90	30	30	1440	4606	1815.6	1633.4	1336	37863.3	13684.2	2.81988	1.35898	2.76694	1	1	2.91667
160	Dual-functional nanoparticles targeting amyloid plaques in the brains of Alzheimer’s disease mice	coumarin-6	146.143	-6.9	1.72	1.7	no	0.1	core	PLA	PEG	2	synthetic polymer	emulsion	dichloromethane	none	dialysis	none	96.03	-25.07	0.1	70	spherical	12	4	25	PO	5	60	5	5	720	30	20	500	500	163.12	402.66	0.06	0.04	0.405106	12	1	6.25
161	Dual-functional nanoparticles targeting amyloid plaques in the brains of Alzheimer’s disease mice	coumarin-6	146.143	-6.9	1.72	1.7	no	0.1	core	PLA	PEG	2	synthetic polymer	emulsion	dichloromethane	none	dialysis	none	96.03	-25.07	0.1	70	spherical	12	4	25	PO	5	60	5	5	720	60	40	500	500	292.9	402.66	0.12	0.08	0.727413	12	1	6.25
162	Dual-functional nanoparticles targeting amyloid plaques in the brains of Alzheimer’s disease mice	coumarin-6	146.143	-6.9	1.72	1.7	no	0.1	core	PLA	PEG	2	synthetic polymer	emulsion	dichloromethane	none	dialysis	none	96.03	-25.07	0.1	70	spherical	12	4	25	PO	5	60	5	5	720	40	20	500	500	157.59	402.66	0.08	0.04	0.391372	12	1	6.25
163	Dual-functional nanoparticles targeting amyloid plaques in the brains of Alzheimer’s disease mice	coumarin-6	146.143	-6.9	1.72	1.7	no	0.1	core	PLA	PEG	2	synthetic polymer	emulsion	dichloromethane	none	dialysis	protien	100.32	-24.12	0.1	70	spherical	1.5	4	100	PO	5	60	5	5	720	90	20	500	500	304.78	378.2	0.18	0.04	0.80587	12	1	25
164	Dual-functional nanoparticles targeting amyloid plaques in the brains of Alzheimer’s disease mice	coumarin-6	146.143	-6.9	1.72	1.7	no	0.1	core	PLA	PEG	2	synthetic polymer	emulsion	dichloromethane	none	dialysis	protien	100.32	-24.12	0.1	70	spherical	1.5	4	100	PO	5	60	5	5	720	180	50	500	500	653.9	378.2	0.36	0.1	1.72898	12	1	25
165	Dual-functional nanoparticles targeting amyloid plaques in the brains of Alzheimer’s disease mice	coumarin-6	146.143	-6.9	1.72	1.7	no	0.1	core	PLA	PEG	2	synthetic polymer	emulsion	dichloromethane	none	dialysis	protien	100.32	-24.12	0.1	70	spherical	1.5	4	100	PO	5	60	5	5	720	60	30	500	500	335.68	378.2	0.12	0.06	0.887573	12	1	25
166	Dual-functional nanoparticles targeting amyloid plaques in the brains of Alzheimer’s disease mice	coumarin-6	146.143	-6.9	1.72	1.7	no	0.1	core	PLA	PEG	2	synthetic polymer	emulsion	dichloromethane	none	dialysis	protien	107.45	-21.33	0.1	70	spherical	1.5	4	100	PO	5	60	5	5	720	90	20	500	500	319.92	367.18	0.18	0.04	0.871289	12	1	25
167	Dual-functional nanoparticles targeting amyloid plaques in the brains of Alzheimer’s disease mice	coumarin-6	146.143	-6.9	1.72	1.7	no	0.1	core	PLA	PEG	2	synthetic polymer	emulsion	dichloromethane	none	dialysis	protien	107.45	-21.33	0.1	70	spherical	1.5	4	100	PO	5	60	5	5	720	175	50	500	500	566.18	367.18	0.35	0.1	1.54197	12	1	25
168	Dual-functional nanoparticles targeting amyloid plaques in the brains of Alzheimer’s disease mice	coumarin-6	146.143	-6.9	1.72	1.7	no	0.1	core	PLA	PEG	2	synthetic polymer	emulsion	dichloromethane	none	dialysis	protien	107.45	-21.33	0.1	70	spherical	1.5	4	100	PO	5	60	5	5	720	120	30	500	500	542	367.18	0.24	0.06	1.47612	12	1	25
169	Efavirenz loaded nanostructured lipid carrier engineered for brain targeting through intranasal route: In-vivo pharmacokinetic and toxicity study	Efavirenz	315.675	3.89	12.52	0.00855	no	0.1	core	solid lipid	none	1	lipid	emulsion	oil phase	tween	dialysis	none	161	-18.7	0.1	95.78	spherical	4	24	100	IN	540	120	5	5	1440	31.45	12	9.768	2	62.71	33.85	3.2197	6	1.85258	0.222222	1	4.16667
170	Efavirenz loaded nanostructured lipid carrier engineered for brain targeting through intranasal route: In-vivo pharmacokinetic and toxicity study	Efavirenz	315.675	3.89	12.52	0.00855	no	0.1	core	solid lipid	none	1	lipid	emulsion	oil phase	tween	dialysis	none	161	-18.7	0.1	95.78	spherical	4	24	100	IV	180	60	5	5	1440	10.96	10.96	90.45	90.45	16.79	44.091	0.121172	0.121172	0.380803	0.333333	1	4.16667
171	Development and evaluation of protamine-coated PLGA nanoparticles for nose-to-brain delivery of tacrine: In-vitro and in-vivo assessment	tacrine	198.264	3.13	8.95	0.136	no	0.05	core	PLGA	none	1	synthetic polymer	nanoprecipitation	DMSO	PVA	centrifugation	none	91	-76	0.148	19.46	spherical	120	120	50	IN	15	30	5	5	480	142	100	84.05	85	397.14	110.24	1.68947	1.17647	3.6025	2	1	0.416667
172	Development and evaluation of protamine-coated PLGA nanoparticles for nose-to-brain delivery of tacrine: In-vitro and in-vivo assessment	tacrine	198.264	3.13	8.95	0.136	no	0.05	core	PLGA	none	1	synthetic polymer	nanoprecipitation	DMSO	PVA	centrifugation	protien	91	-76	0.148	19.46	spherical	180	120	35	IN	15	60	5	5	480	369	150	64.71	60	1112.8	73.5	5.70236	2.5	15.1401	4	1	0.291667
173	Cholesterol–PEG comodified poly (N-butyl) cyanoacrylate nanoparticles for brain delivery: in vitro and in vivo evaluations	coumarin-6	146.143	-6.9	1.72	1.7	no	1	core	acrylamide	none	1	synthetic polymer	nanoprecipitation	water	cholesterol	freeze drying	none	175.6	-28.5	0.264	96	spherical	24	48	65	IV	5	30	5	15	720	250	200	853.5	853.5	27.69	22.9	0.292912	0.234329	1.20917	6	3	1.35417
174	Cholesterol–PEG comodified poly (N-butyl) cyanoacrylate nanoparticles for brain delivery: in vitro and in vivo evaluations	coumarin-6	146.143	-6.9	1.72	1.7	no	1	core	acrylamide	PEG	2	synthetic polymer	nanoprecipitation	water	cholesterol	freeze drying	none	185.4	-0.66	0.133	96	spherical	30	48	60	IV	5	30	5	15	720	388	250	906.6	906.6	54.6	35.2	0.427973	0.275756	1.55114	6	3	1.25
175	Intranasal brain-targeted clonazepam polymeric micelles for immediate control of status epilepticus: in vitro optimization, ex vivo determination of cytotoxicity, in vivo biodistribution and pharmacodynamics studies	Clonazepam	315.711	2.76	11.89	0.0106	yes	1	matrix	Poloxamer	none	1	synthetic polymer	solvent evaporation	ethanol	none	centrifugation	none	124.15	-24.6	0.19	85.6	spherical	1	8	90	IN	15	15	15	15	480	4.28	4.28	0.85	0.85	2.68	1.12	5.03529	5.03529	2.39286	1	1	11.25
176	Intranasal brain-targeted clonazepam polymeric micelles for immediate control of status epilepticus: in vitro optimization, ex vivo determination of cytotoxicity, in vivo biodistribution and pharmacodynamics studies	Clonazepam	315.711	2.76	11.89	0.0106	yes	1	matrix	Poloxamer	none	1	synthetic polymer	solvent evaporation	ethanol	none	centrifugation	none	124.15	-24.6	0.19	85.6	spherical	1	8	90	IV	15	30	15	15	480	0.29	0.24	9.62	9.62	0.8	61.15	0.0301455	0.024948	0.0130826	2	1	11.25
177	Poly(ε-caprolactone)-Block-poly(ethyl Ethylene Phosphate) Micelles for Brain-Targeting Drug Delivery: In Vitro and In Vivo Valuation	coumarin-6	146.143	-6.9	1.72	1.7	no	0.05	core	PCL	none	1	synthetic polymer	solvent evaporation	chloroform	none	filtration	none	19.4	-2.41	0.104	92.5	spherical	48	24	25	IV	5	60	5	5	480	4.74	4.2	4	4	16.13	7.11	1.185	1.05	2.26864	12	1	1.04167
178	Brain targeting and toxicity study of odorranalectinconjugated nanoparticles following intranasal administration	DiR	1013.39	2	5	0.1	no	0.1	core	PLGA	PEG	2	synthetic polymer	emulsion	dichloromethane	sodium cholate	centrifugation	none	89.5	-2.41	0.201	60.2	spherical	24	72	70	IN	720	360	60	60	720	27	5	4	2	199.8	34.3	6.75	2.5	5.82507	0.5	1	0.972222
179	Brain targeting and toxicity study of odorranalectinconjugated nanoparticles following intranasal administration	DiR	1013.39	2	5	0.1	no	0.1	core	PLGA	PEG	2	synthetic polymer	emulsion	dichloromethane	sodium cholate	centrifugation	none	89.5	-2.41	0.201	60.2	spherical	24	72	70	IV	180	60	60	60	720	32	32	600	580	258.2	3260.9	0.0533333	0.0551724	0.0791806	0.333333	1	0.972222
180	Brain targeting and toxicity study of odorranalectinconjugated nanoparticles following intranasal administration	DiR	1013.39	2	5	0.1	no	0.1	core	PLGA	PEG	2	synthetic polymer	emulsion	dichloromethane	sodium cholate	centrifugation	protien	94.1	-2.41	0.189	59.6	spherical	24	72	70	IN	720	360	60	60	720	32	30	5	1	312.3	27	6.4	30	11.5667	0.5	1	0.972222
181	Parenteral nanoemulsions as promising carriers for brain delivery of risperidone: design, characterization and in vivo pharmacokinetic evaluation	Risperidone	410.212	3.27	8.76	0.171	yes	0.05	core	phospholipids	none	1	lipid	emulsion	ethanol	tween	filtration	none	160	-50	0.15	60	spherical	1	8	90	IP	18.3	70.2	5	5	180	292.96	50	780.07	600	277.06	567.83	0.375556	0.0833333	0.487928	3.83607	1	11.25
182	Parenteral nanoemulsions as promising carriers for brain delivery of risperidone: design, characterization and in vivo pharmacokinetic evaluation	Risperidone	410.212	3.27	8.76	0.171	yes	0.05	core	phospholipids	none	1	lipid	emulsion	ethanol	Poloxamer	filtration	none	160	-50	0.15	60	spherical	1	8	90	IP	11.4	66.6	5	5	180	136.28	100	781	450	150.29	642.79	0.174494	0.222222	0.233809	5.84211	1	11.25
183	Parenteral nanoemulsions as promising carriers for brain delivery of risperidone: design, characterization and in vivo pharmacokinetic evaluation	Risperidone	410.212	3.27	8.76	0.171	yes	0.05	core	phospholipids	none	1	lipid	emulsion	ethanol	tween	filtration	none	160	-50	0.15	60	spherical	1	8	90	IP	6.6	4.8	5	5	40	170.87	200	614	600	37.25	366.29	0.27829	0.333333	0.101695	0.727273	1	11.25
184	Parenteral nanoemulsions as promising carriers for brain delivery of risperidone: design, characterization and in vivo pharmacokinetic evaluation	Risperidone	410.212	3.27	8.76	0.171	yes	0.05	core	phospholipids	none	1	lipid	emulsion	ethanol	none	filtration	none	160	-50	0.15	60	spherical	1	8	90	IP	8.4	26.4	5	5	180	199.63	100	573.96	450	195.39	265.49	0.347812	0.222222	0.73596	3.14286	1	11.25
185	Intranasal nanoparticles of basic fibroblast growth factor for brain delivery to treat Alzheimer’s disease	basic fibroblast growth factor	17459.6	1	5	0.1	yes	0.1	core	PLGA	PEG	2	synthetic polymer	solvent evaporation	dichloromethane	sodium cholate	centrifugation	none	104.8	-33.87	0.2	94.48	spherical	5	24	70	IN	30	240	30	30	480	5	4	61.6	5.2	79.74	521.58	0.0811688	0.769231	0.152882	8	1	2.91667
186	Intranasal nanoparticles of basic fibroblast growth factor for brain delivery to treat Alzheimer’s disease	basic fibroblast growth factor	17459.6	1	5	0.1	yes	0.1	core	PLGA	PEG	2	synthetic polymer	solvent evaporation	dichloromethane	sodium cholate	centrifugation	protien	118.7	-31.18	0.2	69.21	spherical	5	24	70	IN	30	30	30	30	720	30	30	61.6	5.2	164.89	523.55	0.487013	5.76923	0.314946	1	1	2.91667
187	Intranasal nanoparticles of basic fibroblast growth factor for brain delivery to treat Alzheimer’s disease	basic fibroblast growth factor	17459.6	1	5	0.1	yes	0.1	core	PLGA	PEG	2	synthetic polymer	solvent evaporation	dichloromethane	sodium cholate	centrifugation	none	104.8	-33.87	0.2	94.48	spherical	5	24	70	IN	30	240	30	30	1440	3	0.25	61.6	5.2	28.63	521.58	0.0487013	0.0480769	0.0548909	8	1	2.91667
188	Intranasal nanoparticles of basic fibroblast growth factor for brain delivery to treat Alzheimer’s disease	basic fibroblast growth factor	17459.6	1	5	0.1	yes	0.1	core	PLGA	PEG	2	synthetic polymer	solvent evaporation	dichloromethane	sodium cholate	centrifugation	protien	118.7	-31.18	0.2	69.21	spherical	5	24	70	IN	30	240	30	30	1440	3	0.25	61.6	5.2	34.19	523.55	0.0487013	0.0480769	0.0653042	8	1	2.91667
189	Intranasal nanoparticles of basic fibroblast growth factor for brain delivery to treat Alzheimer’s disease	basic fibroblast growth factor	17459.6	1	5	0.1	yes	0.1	core	PLGA	PEG	2	synthetic polymer	solvent evaporation	dichloromethane	sodium cholate	centrifugation	none	104.8	-33.87	0.2	94.48	spherical	5	24	70	IN	30	240	30	30	1440	3	0.5	61.6	5.2	36.53	521.58	0.0487013	0.0961538	0.0700372	8	1	2.91667
190	Intranasal nanoparticles of basic fibroblast growth factor for brain delivery to treat Alzheimer’s disease	basic fibroblast growth factor	17459.6	1	5	0.1	yes	0.1	core	PLGA	PEG	2	synthetic polymer	solvent evaporation	dichloromethane	sodium cholate	centrifugation	protien	118.7	-31.18	0.2	69.21	spherical	5	24	70	IN	30	240	30	30	1440	3.25	0.5	61.6	5.2	55.6	523.55	0.0527597	0.0961538	0.106198	8	1	2.91667
191	In vitro macrophage uptake and in vivo biodistribution of PLA–PEG nanoparticles loaded with hemoglobin as blood substitutes: effect of PEG content	hemoglobin	16000	0.9	8.05	20	no	0.01	core	PLA	none	1	synthetic polymer	solvent evaporation	dichloromethane	PVA	centrifugation	none	178	-32.5	0.2	80.36	spherical	250	48	0.8	IV	5	30	5	5	1440	0.15	0.1	50	50	6.26	354.8	0.003	0.002	0.0176437	6	1	0.0166667
192	In vitro macrophage uptake and in vivo biodistribution of PLA–PEG nanoparticles loaded with hemoglobin as blood substitutes: effect of PEG content	hemoglobin	16000	0.9	8.05	20	no	0.01	core	PLA	PEG	2	synthetic polymer	solvent evaporation	dichloromethane	PVA	centrifugation	none	110	-18.9	0.2	87.89	spherical	250	48	0.8	IV	5	15	5	5	2880	1.5	1	80	80	30.63	2407.6	0.01875	0.0125	0.0127222	3	1	0.0166667
193	Agomelatine-based in situ gels for brain targeting via the nasal route: statistical optimization, in vitro, and in vivo evaluation	Agomelatine	243.301	2.83	15.96	0.00776	yes	0.1	core	solid lipid	sodium alginate	2	lipid	emulsion	dichloromethane	sodium cholate	centrifugation	none	167.7	-17.9	0.128	91.25	spherical	10	8	45	IV	7.33	5	5	5	360	165.6	160	423	400	12499.6	17616	0.391489	0.4	0.709559	0.682128	1	5.625
194	Agomelatine-based in situ gels for brain targeting via the nasal route: statistical optimization, in vitro, and in vivo evaluation	Agomelatine	243.301	2.83	15.96	0.00776	yes	0.1	core	solid lipid	sodium alginate	2	lipid	emulsion	dichloromethane	sodium cholate	centrifugation	none	167.7	-17.9	0.128	91.25	spherical	10	8	45	PO	15.67	5	5	5	180	61.2	60	20.7	5	1710.12	2828.1	2.95652	12	0.604689	0.319081	1	5.625
195	Brain targeting of olanzapine via intranasal delivery of core - shell difunctional block copolymer mixed nanomicellar carriers: In-vitro characterization, ex-vivo estimation of nasal toxicity and in-vivo biodistribution studies	Olanzapine	312.432	3.61	14.17	0.0942	yes	0.05	core	Poloxamer	none	1	synthetic polymer	solvent evaporation	DMSO	none	filtration	none	95.7	-4	0.27	75.03	spherical	12	12	50	IN	120	60	30	30	480	0.44	0.27	0.68	0.25	4.69	9.22	0.647059	1.08	0.508677	0.5	1	4.16667
196	Brain targeting of olanzapine via intranasal delivery of core - shell difunctional block copolymer mixed nanomicellar carriers: In-vitro characterization, ex-vivo estimation of nasal toxicity and in-vivo biodistribution studies	Olanzapine	312.432	3.61	14.17	0.0942	yes	0.05	core	Poloxamer	none	1	synthetic polymer	solvent evaporation	DMSO	none	filtration	none	95.7	-4	0.27	75.03	spherical	12	12	50	IV	30	60	30	30	480	0.31	0.1	2.02	2	1.89	25.76	0.153465	0.05	0.0733696	2	1	4.16667
197	Increased Nose-to-Brain Delivery of Melatonin Mediated by Polycaprolactone Nanoparticles for the Treatment of Glioblastoma	Melatonin	232.278	1.42	15.8	0.143	yes	0.1	core	PCL	none	1	synthetic polymer	emulsion	acetone	tween	centrifugation	none	166.7	-34	0.088	51	spherical	18	48	70	IN	48	30	30	30	480	552.2	550	2315	1600	598.9	5852.7	0.238531	0.34375	0.102329	0.625	1	1.45833
198	Preparation, characterization, in vivo biodistribution and pharmacokinetic studies of donepezil-loaded PLGA nanoparticles for brain targeting	Donepezil	379.492	4.14	17.02	0.0045	yes	1	core	PLGA	none	1	synthetic polymer	emulsion	dichloromethane	PVA	centrifugation	none	89.67	-39	0.013	88.65	spherical	240	288	90	IV	5	360	5	5	1440	121.68	0.09	616.05	4.13	6583.36	16640.4	0.197516	0.0217918	0.395625	72	1	0.3125
199	Identifying lipidic emulsomes for improved oxcarbazepine brain targeting: In vitro and rat in vivo studies	oxcarbazepine	252.268	1.76	13.18	0.16	no	1	core	solid lipid	chitosan	2	lipid	solvent evaporation	chloroform	tween	centrifugation	none	120.6	-6.72	0.2	96.75	spherical	11	24	75	IN	45	20	5	5	1440	5699.9	200	2514.4	200	2363.8	1456.3	2.2669	1	1.62315	0.444444	1	3.125
200	Solid lipid nanoparticles for nose to brain delivery of donepezil: formulation, optimization by Box–Behnken design, in vitro and in vivo evaluation	donepezil	379.492	4.14	17.02	0.0045	yes	0.25	core	solid lipid	none	1	lipid	emulsion	chloroform	tween	centrifugation	none	121	-24.1	0.194	67.95	spherical	4	15	80	IN	240	120	30	30	1440	133.3	125	164.08	160	515.28	769.98	0.812409	0.78125	0.669212	0.5	1	5.33333
201	In vitro and in vivo investigation of glucose-mediated. brain-targeting liposomes	coumarin-6	146.143	-6.9	1.72	1.7	no	0.1	core	phospholipids	none	2	lipid	emulsion	chloroform	cholesterol	centrifugation	none	114.37	-40.9	0.268	94.34	spherical	24	48	65	IV	16.8	30	5	5	1440	46.9	50	277.61	50	263.54	1579.95	0.168942	1	0.166803	1.78571	1	1.35417
202	In vitro and in vivo investigation of glucose-mediated. brain-targeting liposomes	coumarin-6	146.143	-6.9	1.72	1.7	no	0.1	core	phospholipids	phospholipids	2	lipid	emulsion	chloroform	cholesterol	centrifugation	none	121.4	-53.43	0.294	95.32	spherical	24	48	65	IV	19.8	480	5	5	1440	21.79	35	234.8	25	225.08	1476.24	0.0928024	1.4	0.152468	24.2424	1	1.35417
203	In vitro and in vivo investigation of glucose-mediated. brain-targeting liposomes	coumarin-6	146.143	-6.9	1.72	1.7	no	0.1	core	phospholipids	phospholipids	2	lipid	emulsion	chloroform	cholesterol	centrifugation	protien	109.13	-49.93	0.295	99.91	spherical	24	48	65	IV	30	720	5	5	1440	67.59	120	577.35	100	750.57	2221.52	0.117069	1.2	0.337863	24	1	1.35417
204	Influence of particle size on transport of methotrexate across blood brain barrier by polysorbate 80-coated polybutylcyanoacrylate nanoparticl	methotrexate	454.171	-0.05	2.95	0.0819	yes	1	matrix	acrylamide	tween	2	synthetic polymer	emulsion	water	Poloxamer	filtration	none	70	-7	0.21	40	spherical	6	24	73.99	IV	60	90	30	30	240	95.36	25	152.01	110	155.5	273.02	0.627327	0.227273	0.569555	1.5	1	3.08292
205	Influence of particle size on transport of methotrexate across blood brain barrier by polysorbate 80-coated polybutylcyanoacrylate nanoparticl	methotrexate	454.171	-0.05	2.95	0.0819	yes	1.1	matrix	acrylamide	tween	2	synthetic polymer	emulsion	water	Poloxamer	filtration	none	170	-7	0.21	40	spherical	6	24	73.99	IV	60	90	30	30	240	74.96	24	126.28	100	134.96	249.21	0.593602	0.24	0.541551	1.5	1	3.08292
206	Influence of particle size on transport of methotrexate across blood brain barrier by polysorbate 80-coated polybutylcyanoacrylate nanoparticl	methotrexate	454.171	-0.05	2.95	0.0819	yes	2	matrix	acrylamide	tween	2	synthetic polymer	emulsion	water	Poloxamer	filtration	none	220	-7	0.21	40	spherical	6	24	73.99	IV	60	90	30	30	240	77.44	20	126.43	95	132.82	231.56	0.612513	0.210526	0.573588	1.5	1	3.08292
207	Influence of particle size on transport of methotrexate across blood brain barrier by polysorbate 80-coated polybutylcyanoacrylate nanoparticl	methotrexate	454.171	-0.05	2.95	0.0819	yes	1.5	matrix	acrylamide	tween	2	synthetic polymer	emulsion	water	none	filtration	none	345	-7	0.21	40	spherical	6	24	73.99	IV	60	90	30	30	240	66.3	18	128	90	121.1	238.54	0.517969	0.2	0.507672	1.5	1	3.08292
208	Influence of particle size on transport of methotrexate across blood brain barrier by polysorbate 80-coated polybutylcyanoacrylate nanoparticl	methotrexate	454.171	-0.05	2.95	0.0819	yes	1	matrix	acrylamide	tween	2	synthetic polymer	emulsion	water	Poloxamer	filtration	none	70	-7	0.21	40	spherical	6	24	73.99	IV	60	90	30	30	240	82.03	26	152.01	110	134.29	273.02	0.539636	0.236364	0.491869	1.5	1	3.08292
209	Influence of particle size on transport of methotrexate across blood brain barrier by polysorbate 80-coated polybutylcyanoacrylate nanoparticl	methotrexate	454.171	-0.05	2.95	0.0819	yes	1.1	matrix	acrylamide	tween	2	synthetic polymer	emulsion	water	Poloxamer	filtration	none	170	-7	0.21	40	spherical	6	24	73.99	IV	60	90	30	30	240	63.49	25	126.28	100	99	249.21	0.502772	0.25	0.397255	1.5	1	3.08292
210	Influence of particle size on transport of methotrexate across blood brain barrier by polysorbate 80-coated polybutylcyanoacrylate nanoparticl	methotrexate	454.171	-0.05	2.95	0.0819	yes	2	matrix	acrylamide	tween	2	synthetic polymer	emulsion	water	Poloxamer	filtration	none	220	-7	0.21	40	spherical	6	24	73.99	IV	60	90	30	30	240	66.35	20	126.43	95	118.35	231.56	0.524796	0.210526	0.511099	1.5	1	3.08292
211	Influence of particle size on transport of methotrexate across blood brain barrier by polysorbate 80-coated polybutylcyanoacrylate nanoparticl	methotrexate	454.171	-0.05	2.95	0.0819	yes	1.5	matrix	acrylamide	tween	2	synthetic polymer	emulsion	water	none	filtration	none	345	-7	0.21	40	spherical	6	24	73.99	IV	60	90	30	30	240	65.16	19	128	90	110.01	238.54	0.509062	0.211111	0.461181	1.5	1	3.08292
212	Lectin-conjugated PEG–PLA nanoparticles: Preparation and brain delivery after intranasal administration	coumarin-6	146.143	-6.9	1.72	1.7	no	0.1	core	PLA	PEG	2	synthetic polymer	emulsion	dichloromethane	sodium cholate	dialysis	none	200	-2.41	0.18	70	spherical	240	24	4	IN	60	120	60	60	720	535	200	465	400	3740	2179	1.15054	0.5	1.71638	2	1	0.166667
213	Lectin-conjugated PEG–PLA nanoparticles: Preparation and brain delivery after intranasal administration	coumarin-6	146.143	-6.9	1.72	1.7	no	0.1	core	PLA	PEG	2	synthetic polymer	emulsion	dichloromethane	sodium cholate	dialysis	maleimide	200	-2.41	0.18	70	spherical	240	24	5	IN	60	120	60	60	720	1261	1000	954	1000	7106	3051	1.3218	1	2.32907	2	1	0.208333
214	Lectin-conjugated PEG–PLA nanoparticles: Preparation and brain delivery after intranasal administration	coumarin-6	146.143	-6.9	1.72	1.7	no	0.1	core	PLA	PEG	2	synthetic polymer	emulsion	dichloromethane	sodium cholate	dialysis	none	200	-2.41	0.18	70	spherical	240	24	4	IN	60	120	60	60	720	596	400	465	400	4026	2179	1.28172	1	1.84764	2	1	0.166667
215	Lectin-conjugated PEG–PLA nanoparticles: Preparation and brain delivery after intranasal administration	coumarin-6	146.143	-6.9	1.72	1.7	no	0.1	core	PLA	PEG	2	synthetic polymer	emulsion	dichloromethane	sodium cholate	dialysis	maleimide	200	-2.41	0.18	70	spherical	240	24	5	IN	60	120	60	60	720	1365	1100	954	1000	8132	3051	1.43082	1.1	2.66536	2	1	0.208333
216	Lectin-conjugated PEG–PLA nanoparticles: Preparation and brain delivery after intranasal administration	coumarin-6	146.143	-6.9	1.72	1.7	no	0.1	core	PLA	PEG	2	synthetic polymer	emulsion	dichloromethane	sodium cholate	dialysis	none	200	-2.41	0.18	70	spherical	240	24	4	IN	60	120	60	60	720	754	190	465	400	4503	2179	1.62151	0.475	2.06654	2	1	0.166667
217	Lectin-conjugated PEG–PLA nanoparticles: Preparation and brain delivery after intranasal administration	coumarin-6	146.143	-6.9	1.72	1.7	no	0.1	core	PLA	PEG	2	synthetic polymer	emulsion	dichloromethane	sodium cholate	dialysis	maleimide	200	-2.41	0.18	70	spherical	240	24	5	IN	60	120	60	60	720	1445	900	954	1000	8927	3051	1.51468	0.9	2.92593	2	1	0.208333
218	Lectin-conjugated PEG–PLA nanoparticles: Preparation and brain delivery after intranasal administration	coumarin-6	146.143	-6.9	1.72	1.7	no	0.1	core	PLA	PEG	2	synthetic polymer	emulsion	dichloromethane	sodium cholate	dialysis	none	200	-2.41	0.18	70	spherical	240	24	4	IN	60	120	60	60	720	578	180	465	400	4305	2179	1.24301	0.45	1.97568	2	1	0.166667
219	Lectin-conjugated PEG–PLA nanoparticles: Preparation and brain delivery after intranasal administration	coumarin-6	146.143	-6.9	1.72	1.7	no	0.1	core	PLA	PEG	2	synthetic polymer	emulsion	dichloromethane	sodium cholate	dialysis	maleimide	200	-2.41	0.18	68	spherical	240	24	5	IN	60	120	60	60	720	1445	980	954	1000	8458	3051	1.51468	0.98	2.77221	2	1	0.208333
220	Low molecular weight protamine-functionalized nanoparticles for drug delivery to the brain after intranasal administration	coumarin-6	146.143	-6.9	1.72	1.7	no	0.1	core	PLA	PEG	2	synthetic polymer	emulsion	dichloromethane	sodium cholate	centrifugation	none	85.37	-20.5	0.12	68	spherical	240	12	3	IN	60	60	5	15	480	395.922	200	928.24	150	1251.41	928.24	0.42653	1.33333	1.34815	1	3	0.25
221	Low molecular weight protamine-functionalized nanoparticles for drug delivery to the brain after intranasal administration	coumarin-6	146.143	-6.9	1.72	1.7	no	0.1	core	PLA	PEG	2	synthetic polymer	emulsion	dichloromethane	sodium cholate	centrifugation	protien	110.77	2.42	0.27	68	spherical	240	24	3	IN	60	60	5	15	480	1038.46	500	1589.41	300	3538.82	1589.41	0.653362	1.66667	2.22649	1	3	0.125
222	Low molecular weight protamine-functionalized nanoparticles for drug delivery to the brain after intranasal administration	coumarin-6	146.143	-6.9	1.72	1.7	no	0.1	core	PLA	PEG	2	synthetic polymer	emulsion	dichloromethane	sodium cholate	centrifugation	none	85.37	-20.5	0.12	68	spherical	240	12	3	IN	60	60	5	15	480	287.945	100	928.24	150	1039.34	928.24	0.310205	0.666667	1.11969	1	3	0.25
223	Low molecular weight protamine-functionalized nanoparticles for drug delivery to the brain after intranasal administration	coumarin-6	146.143	-6.9	1.72	1.7	no	0.1	core	PLA	PEG	2	synthetic polymer	emulsion	dichloromethane	sodium cholate	centrifugation	protien	110.77	2.42	0.27	68	spherical	240	24	3	IN	60	60	5	15	480	825.462	300	1589.41	300	2782.73	1589.41	0.519351	1	1.75079	1	3	0.125
224	Low molecular weight protamine-functionalized nanoparticles for drug delivery to the brain after intranasal administration	coumarin-6	146.143	-6.9	1.72	1.7	no	0.1	core	PLA	PEG	2	synthetic polymer	emulsion	dichloromethane	sodium cholate	centrifugation	none	85.37	-20.5	0.12	68	spherical	240	12	3	IN	60	60	5	15	480	493.721	200	928.24	150	2529.76	928.24	0.531889	1.33333	2.72533	1	3	0.25
225	Low molecular weight protamine-functionalized nanoparticles for drug delivery to the brain after intranasal administration	coumarin-6	146.143	-6.9	1.72	1.7	no	0.1	core	PLA	PEG	2	synthetic polymer	emulsion	dichloromethane	sodium cholate	centrifugation	protien	110.77	2.42	0.27	68	spherical	240	24	3	IN	60	60	5	15	480	1053.09	420	1589.41	300	5133.73	1589.41	0.662566	1.4	3.22996	1	3	0.125
226	Low molecular weight protamine-functionalized nanoparticles for drug delivery to the brain after intranasal administration	coumarin-6	146.143	-6.9	1.72	1.7	no	0.1	core	PLA	PEG	2	synthetic polymer	emulsion	dichloromethane	sodium cholate	centrifugation	none	85.37	-20.5	0.12	68	spherical	240	12	3	IN	60	60	5	15	480	531.726	100	928.24	150	1706.95	928.24	0.572832	0.666667	1.83891	1	3	0.25
227	Low molecular weight protamine-functionalized nanoparticles for drug delivery to the brain after intranasal administration	coumarin-6	146.143	-6.9	1.72	1.7	no	0.1	core	PLA	PEG	2	synthetic polymer	emulsion	dichloromethane	sodium cholate	centrifugation	protien	110.77	2.42	0.27	68	spherical	240	24	3	IN	60	60	5	15	480	1312.12	280	1589.41	300	4352.37	1589.41	0.825541	0.933333	2.73835	1	3	0.125
228	Preparation of estradiol chitosan nanoparticles for improving nasal absorption and brain targeting	estradiol	272.382	3.57	10.33	0.0213	yes	0.2	matrix	chitosan	none	1	natural polymer	ionic gelation	water	none	centrifugation	none	269.3	25.4	0.2	64.7	spherical	6	24	70	IN	36	28	5	10	240	76.4	80	30	20	12788.4	6057.1	2.54667	4	2.11131	0.777778	2	2.91667
229	Preparation of estradiol chitosan nanoparticles for improving nasal absorption and brain targeting	estradiol	272.382	3.57	10.33	0.0213	yes	0.2	matrix	chitosan	none	1	natural polymer	ionic gelation	water	none	centrifugation	none	269.3	25.4	0.2	64.7	spherical	6	24	70	IV	5	60	5	10	240	29.5	12	150	150	6121	9183.9	0.196667	0.08	0.666492	12	2	2.91667
230	Particle size effect of curcumin nanosuspensions on cytotoxicity, cellular internalization, in vivo pharmacokinetics and biodistributio	curcumin	368.38	3.62	9.06	0.00575	no	0.166667	matrix	PVP	none	1	synthetic polymer	nanoprecipitation	ethanol	none	centrifugation	none	20	-8.15	0.39	70	spherical	0.0833333	0.083	100	IV	5	5	5	5	60	22	22	1250	1250	0.2	7.6	0.0176	0.0176	0.0263158	1	1	1204.82
231	Particle size effect of curcumin nanosuspensions on cytotoxicity, cellular internalization, in vivo pharmacokinetics and biodistributio	curcumin	368.38	3.62	9.06	0.00575	no	0.166667	matrix	PVP	none	1	synthetic polymer	nanoprecipitation	ethanol	none	centrifugation	none	70	-8.75	0.23	70	spherical	0.0833333	0.166667	100	IV	5	20	5	5	60	17	15	500	1000	1.1	10.91	0.034	0.015	0.100825	4	1	600
232	Particle size effect of curcumin nanosuspensions on cytotoxicity, cellular internalization, in vivo pharmacokinetics and biodistributio	curcumin	368.38	3.62	9.06	0.00575	no	0.166667	matrix	PVP	none	1	synthetic polymer	nanoprecipitation	ethanol	none	centrifugation	none	200	-9.52	0.22	70	spherical	0.0833333	2	100	IV	5	20	5	5	60	7.5	7	500	1000	2.5	16.29	0.015	0.007	0.153468	4	1	50
233	Improvement of Oral Efficacy of Irinotecan through Biodegradable Polymeric Nanoparticles through Invitro and Invivo Investigations	Irinotecan	586.678	3.94	11.71	0.107	yes	0.1	core	PLGA	chitosan	2	synthetic polymer	nanoprecipitation	dichloromethane	PVA	centrifugation	none	166.9	14.67	0.2	76.86	spherical	2	24	70	PO	4	240	4	4	2880	329.45	200	1311.66	1311.66	8503.36	43237.9	0.25117	0.152479	0.196664	60	1	2.91667
234	Improvement of Oral Efficacy of Irinotecan through Biodegradable Polymeric Nanoparticles through Invitro and Invivo Investigations	10-hydroxycamptothecin	364.357	1.69	9.65	0.331	yes	0.1	core	PLGA	chitosan	2	synthetic polymer	nanoprecipitation	dichloromethane	PVA	centrifugation	none	166.9	14.67	0.2	76.86	spherical	2	24	70	PO	4	240	4	4	2880	79.54	20	381.66	381.66	1605.86	8025.88	0.208405	0.0524027	0.200085	60	1	2.91667
235	Surface modified nevirapine nanosuspensions for viral reservoir targeting: In vitro and in vivo evaluation	reservoir	266.298	1.75	10.37	0.105	no	0.7	core	Poloxamer	protien	2	synthetic polymer	emulsion	water	tween	centrifugation	none	515.8	-32.21	0.2	60	spherical	2	2	50	IV	15	60	15	60	1440	20	20	25	25	14.12	19.052	0.8	0.8	0.74113	4	4	25
236	Surface modified nevirapine nanosuspensions for viral reservoir targeting: In vitro and in vivo evaluation	reservoir	266.298	1.75	10.37	0.105	no	0.7	core	Poloxamer	PEG	2	synthetic polymer	emulsion	water	tween	centrifugation	none	520	-31.34	0.25	60	spherical	0.75	2	60	IV	15	60	15	60	60	2	2	28	28	1	129.94	0.0714286	0.0714286	0.00769586	4	4	30
237	Surface modified nevirapine nanosuspensions for viral reservoir targeting: In vitro and in vivo evaluation	reservoir	266.298	1.75	10.37	0.105	no	0.7	core	Poloxamer	other	2	synthetic polymer	emulsion	water	tween	centrifugation	none	520.3	-32.56	0.538	60	spherical	0.75	2	70	IV	15	60	15	60	60	2	2	30	30	1	39.745	0.0666667	0.0666667	0.0251604	4	4	35
238	Intranasal administration of brain-targeted HP-b-CD/chitosan nanoparticles for delivery of scutellarin, a compound with protective effect in cerebral ischaemia	scutellarin	462.4	-2.56	2.75	0.056	no	0.3	matrix	chitosan	none	1	natural polymer	ionic gelation	water	Poloxamer	centrifugation	none	200	30	0.2	73	spherical	6	24	70	IN	140	30	15	15	480	7.06	7	2.84	3	2230	924.5	2.48592	2.33333	2.41211	0.214286	1	2.91667
239	Intranasal administration of brain-targeted HP-b-CD/chitosan nanoparticles for delivery of scutellarin, a compound with protective effect in cerebral ischaemia	scutellarin	462.4	-2.56	2.75	0.056	no	0.3	matrix	chitosan	none	1	natural polymer	ionic gelation	water	Poloxamer	centrifugation	none	299	30	0.2	73	spherical	6	24	70	PO	70	90	15	15	480	3.1	3	2.6	3	1186.9	760.5	1.19231	1	1.56068	1.28571	1	2.91667
240	Brain targeted delivery of paclitaxel using endogenous ligand	paclitaxel	853.906	3.2	10.36	0.00556	yes	0.1	core	PLGA	none	1	synthetic polymer	nanoprecipitation	acetone	tween	centrifugation	none	130.62	-39.12	0.2	70	spherical	24	24	50	IN	480	480	120	120	2880	0.43	0.5	3.13	2.5	9.13	80.31	0.13738	0.2	0.113684	1	1	2.08333
241	Brain targeted delivery of paclitaxel using endogenous ligand	paclitaxel	853.906	3.2	10.36	0.00556	yes	0.1	core	PLGA	none	1	synthetic polymer	nanoprecipitation	acetone	tween	centrifugation	protien	136.78	-38.76	0.2	70	spherical	24	24	50	IN	480	480	120	120	2880	0.86	0.7	3.63	2.7	19.42	102.17	0.236915	0.259259	0.190075	1	1	2.08333
242	Trans-nasal Zolmitriptan Novasomes: in-vitro preparation, optimization and in-vivo evaluation of brain targeting efficiency	Zolmitriptan	287.357	2.25	13	0.19	yes	0.1	core	solid lipid	cholesterol	2	lipid	solvent evaporation	chloroform	span 60	filtration	none	149.9	55.47	0.2	92	spherical	2	2	50	IN	30	15	5	5	1440	1.27	1.26	0.23	0.23	23.29	16.31	5.52174	5.47826	1.42796	0.5	1	25
243	Trans-nasal Zolmitriptan Novasomes: in-vitro preparation, optimization and in-vivo evaluation of brain targeting efficiency	Zolmitriptan	287.357	2.25	13	0.19	yes	0.1	core	solid lipid	cholesterol	2	lipid	solvent evaporation	chloroform	span 60	filtration	none	149.9	55.47	0.2	92	spherical	2	2	50	IV	5	5	5	5	60	0.29	0.28	10.18	10.18	0.89	45.58	0.0284872	0.0275049	0.0195261	1	1	25
244	Targeting brain cells with glutathione-modulated nanoliposomes: in vitro and in vivo study	flucytosine	129.093	-0.69	8.31	2.14	no	0.1	core	solid lipid	cholesterol	2	lipid	solvent evaporation	chloroform	span 60	filtration	none	105.7	-36.4	0.59	70	spherical	6	12	70	IV	30	30	30	30	720	13.61	12	51.11	50	25.011	176.14	0.266288	0.24	0.141995	1	1	5.83333
245	Targeting brain cells with glutathione-modulated nanoliposomes: in vitro and in vivo study	flucytosine	129.093	-0.69	8.31	2.14	no	0.1	core	solid lipid	cholesterol	2	lipid	solvent evaporation	chloroform	span 60	filtration	protien	90	-64.3	0.29	70	spherical	6	12	70	IV	30	30	30	30	720	21.64	23	29.47	30	65.82	126.27	0.734306	0.766667	0.521264	1	1	5.83333
246	p-Hydroxy benzoic acid-conjugated dendrimer nanotherapeutics as potential carriers for targeted drug delivery to brain: an in vitro and in vivo evaluation	docetaxel	807.879	2.59	11.9	0.0127	yes	0.2	matrix	other	none	1	synthetic polymer	solvent evaporation	methanol	none	centrifugation	none	10	3.5	0.3	66	other	9	24	60	IV	5	120	5	60	480	1.8	1.5	65.2	70	11.56	200.5	0.0276074	0.0214286	0.0576559	24	12	2.5
247	p-Hydroxy benzoic acid-conjugated dendrimer nanotherapeutics as potential carriers for targeted drug delivery to brain: an in vitro and in vivo evaluation	docetaxel	807.879	2.59	11.9	0.0127	yes	0.2	matrix	other	none	1	synthetic polymer	solvent evaporation	methanol	none	centrifugation	protien	10	3.5	0.3	66	other	24	24	50	IV	5	120	5	60	480	2.8	2.5	51.8	50	20.88	262.6	0.0540541	0.05	0.0795126	24	12	2.08333
248	In Vitro and In Vivo Investigation on PLA–TPGS Nanoparticles for Controlled and Sustained Small Molecule Chemotherapy	paclitaxel	853.331	3.2	10.36	0.00556	yes	0.1	core	PLA	none	1	synthetic polymer	nanoprecipitation	DMSO	none	centrifugation	none	455	-7	0.2	54	spherical	100	420	70	IV	120	240	120	60	1440	500	100	5770	5770	6800	79100	0.0866551	0.017331	0.0859671	2	0.5	0.166667
249	Nose-To-Brain Delivery of PLGA-Diazepam Nanoparticles	diazepam	284.74	2.63	2.92	0.0122	yes	0.1	core	PLGA	none	1	synthetic polymer	nanoprecipitation	acetone	Poloxamer	filtration	none	182	-15	0.16	87.8	spherical	8	24	60	IN	120	60	30	30	480	3.07	2.39	2.35	1.77	18.94	13.92	1.30638	1.35028	1.36063	0.5	1	2.5
250	Enhancement of transport of curcumin to brain in mice by poly(n-butylcyanoacrylate) nanoparticle	curcumin	368.38	3.62	9.06	0.00575	no	0.2	matrix	acrylamide	none	1	synthetic polymer	ionic gelation	acetone	none	filtration	none	152	-10	0.339	28.7	spherical	2.5	7	70	IV	2	5	2	2	480	34.1	7.8	1280	1280	26.3	758	0.0266406	0.00609375	0.0346966	2.5	1	10
251	Preparation, characterization, cellular uptake and evaluation in vivo of solid lipid nanoparticles loaded with cucurbitacin B	cucurbitacin B	558.7	3.7	12.8	0.001	no	0.1	core	PLA	PEG	2	synthetic polymer	solvent evaporation	acetone	none	freeze drying	none	375	-14	0.3	59	spherical	18	65	80	IV	5	15	5	5	1440	0.5	0.3	2	2	0.58	2.47	0.25	0.15	0.234818	3	1	1.23077
252	T h e U s e of B o r n e ol a s a n E n h a nc e r f o r Ta r g e ti n g Aprotinin-Conjugated PEG-PLGA Nanoparticles to the Brain	Huperzine A	242.316	1.78	11.11	0.166	no	0.1	core	PLGA	PEG	2	synthetic polymer	solvent evaporation	dichloromethane	sodium cholate	centrifugation	none	78	-24.2	0.049	50	spherical	100	100	50	IV	5	180	5	5	480	200	200	200	125	1163	4604	1	1.6	0.252606	36	1	0.5
253	T h e U s e of B o r n e ol a s a n E n h a nc e r f o r Ta r g e ti n g Aprotinin-Conjugated PEG-PLGA Nanoparticles to the Brain	Huperzine A	242.316	1.78	11.11	0.166	no	0.1	core	PLGA	PEG	2	synthetic polymer	solvent evaporation	dichloromethane	sodium cholate	centrifugation	protien	89	-25.3	0.049	57	spherical	60	100	60	IV	5	180	5	5	480	300	300	200	125	2118	4254	1.5	2.4	0.497884	36	1	0.6
254	T h e U s e of B o r n e ol a s a n E n h a nc e r f o r Ta r g e ti n g Aprotinin-Conjugated PEG-PLGA Nanoparticles to the Brain	Huperzine A	242.316	1.78	11.11	0.166	no	0.1	core	PLGA	PEG	2	synthetic polymer	solvent evaporation	dichloromethane	sodium cholate	centrifugation	none	78	-24.2	0.049	50	spherical	100	100	50	IV	5	5	5	5	480	350	350	225	225	2158	4584	1.55556	1.55556	0.470768	1	1	0.5
255	T h e U s e of B o r n e ol a s a n E n h a nc e r f o r Ta r g e ti n g Aprotinin-Conjugated PEG-PLGA Nanoparticles to the Brain	Huperzine A	242.316	1.78	11.11	0.166	no	0.1	core	PLGA	PEG	2	synthetic polymer	solvent evaporation	dichloromethane	sodium cholate	centrifugation	protien	89	-25.3	0.049	57	spherical	60	100	60	IV	5	5	5	5	480	500	500	225	225	3189	4653	2.22222	2.22222	0.685364	1	1	0.6
256	UEA I-bearing nanoparticles for brain delivery following intranasal administration	curcumin	368.38	3.62	9.06	0.00575	no	0.1	core	PLGA	PEG	2	synthetic polymer	solvent evaporation	dichloromethane	sodium cholate	filtration	none	110	-12	0.2	50	spherical	250	24	3.86	IN	60	120	5	5	1440	535.17	75	464.75	100	3739.89	2179.41	1.15152	0.75	1.71601	2	1	0.160833
257	UEA I-bearing nanoparticles for brain delivery following intranasal administration	curcumin	368.38	3.62	9.06	0.00575	no	0.1	core	PLGA	PEG	2	synthetic polymer	solvent evaporation	dichloromethane	sodium cholate	filtration	protien	195	-12	0.2	50	spherical	250	24	3.03	IN	30	120	5	5	1440	596.01	100	407.55	400	4025.55	1733.66	1.46242	0.25	2.322	4	1	0.12625
258	UEA I-bearing nanoparticles for brain delivery following intranasal administration	curcumin	368.38	3.62	9.06	0.00575	no	0.1	core	PLGA	PEG	2	synthetic polymer	solvent evaporation	dichloromethane	sodium cholate	filtration	none	110	-12	0.2	50	spherical	250	24	3.86	IN	60	120	5	5	1440	753.53	50	464.75	100	5403.18	2179.41	1.62137	0.5	2.47919	2	1	0.160833
259	UEA I-bearing nanoparticles for brain delivery following intranasal administration	curcumin	368.38	3.62	9.06	0.00575	no	0.1	core	PLGA	PEG	2	synthetic polymer	solvent evaporation	dichloromethane	sodium cholate	filtration	protien	195	-12	0.2	50	spherical	250	24	3.03	IN	30	120	5	5	1440	578.3	50	407.55	400	4305.05	1733.66	1.41897	0.125	2.48321	4	1	0.12625
260	UEA I-bearing nanoparticles for brain delivery following intranasal administration	curcumin	368.38	3.62	9.06	0.00575	no	0.1	core	PLGA	PEG	2	synthetic polymer	solvent evaporation	dichloromethane	sodium cholate	filtration	none	110	-12	0.2	50	spherical	250	24	3.86	IN	60	120	5	5	1440	738.72	50	464.75	100	6566.89	2179.41	1.5895	0.5	3.01315	2	1	0.160833
261	UEA I-bearing nanoparticles for brain delivery following intranasal administration	curcumin	368.38	3.62	9.06	0.00575	no	0.1	core	PLGA	PEG	2	synthetic polymer	solvent evaporation	dichloromethane	sodium cholate	filtration	protien	195	-12	0.2	50	spherical	250	24	3.03	IN	30	120	5	5	1440	782.58	225	407.55	400	7041.1	1733.66	1.92021	0.5625	4.06141	4	1	0.12625
262	UEA I-bearing nanoparticles for brain delivery following intranasal administration	curcumin	368.38	3.62	9.06	0.00575	no	0.1	core	PLGA	PEG	2	synthetic polymer	solvent evaporation	dichloromethane	sodium cholate	filtration	none	110	-12	0.2	50	spherical	250	24	3.86	IN	60	120	5	5	1440	841.95	25	464.75	100	7141.02	2179.41	1.81162	0.25	3.27658	2	1	0.160833
263	UEA I-bearing nanoparticles for brain delivery following intranasal administration	curcumin	368.38	3.62	9.06	0.00575	no	0.1	core	PLGA	PEG	2	synthetic polymer	solvent evaporation	dichloromethane	sodium cholate	filtration	protien	195	-12	0.2	50	spherical	250	24	3.03	IN	30	120	5	5	1440	872.39	200	407.55	400	7375.06	1733.66	2.14057	0.5	4.25404	4	1	0.12625
264	A novel lactoferrin-modified -cyclodextrin nanocarrier for brain-targeting drug delivery	IR-775 chloride	519.5	3	5	0.005	no	2	core	CD	PEG	2	synthetic polymer	nanoprecipitation	DMSO	none	freeze drying	lactoferrin	179.7	1	0.1	98.1	other	6	12	65	IV	1	90	2	60	120	140	140	90	15.1	9338.3	350.7	1.55556	9.27152	26.6276	90	30	5.41667
265	A novel lactoferrin-modified -cyclodextrin nanocarrier for brain-targeting drug delivery	IR-775 chloride	519.5	3	5	0.005	no	2	core	CD	PEG	2	synthetic polymer	nanoprecipitation	DMSO	none	freeze drying	transferrin	179.7	1	0.1	97.3	other	6	12	65	IV	1	90	2	60	120	70	70	50	14.9	4761.2	341.3	1.4	4.69799	13.9502	90	30	5.41667
266	A novel lactoferrin-modified -cyclodextrin nanocarrier for brain-targeting drug delivery	IR-775 chloride	519.5	3	5	0.005	no	2	core	CD	PEG	2	synthetic polymer	nanoprecipitation	DMSO	none	freeze drying	none	179.7	1	0.1	97.3	other	6	12	65	IV	1	90	2	60	120	30	30	15	4	2221.4	175.7	2	7.5	12.6431	90	30	5.41667
267	Bromocriptine loaded chitosan nanoparticles intended for direct nose to brain 3 delivery: Pharmacodynamic, Pharmacokinetic and Scintigraphy study in mice model	Bromocriptine	654.595	3.89	9.69	0.0858	yes	0.1	matrix	chitosan	none	1	natural polymer	ionic gelation	water	none	centrifugation	none	161.3	40.3	0.44	40.32	spherical	6	12	65	IN	120	60	30	30	480	0.15	0.08	0.22	0.1	0.86	1.32	0.681818	0.8	0.651515	0.5	1	5.41667
268	Bromocriptine loaded chitosan nanoparticles intended for direct nose to brain 3 delivery: Pharmacodynamic, Pharmacokinetic and Scintigraphy study in mice model	Bromocriptine	654.595	3.89	9.69	0.0858	yes	0.1	matrix	chitosan	none	1	natural polymer	ionic gelation	water	none	centrifugation	none	161.3	40.3	0.44	40.32	spherical	6	12	65	IV	60	120	30	30	480	0.1	0.06	2.21	1.2	0.63	6.21	0.0452489	0.05	0.101449	2	1	5.41667
269	Nanostructured Lipid Carriers to Mediate Brain Delivery of Temazepam: Design and In Vivo Study	Temazepam	300.06	2.16	10.68	0.0534	no	0.06	core	solid lipid	none	1	lipid	solvent evaporation	acetone	Poloxamer	centrifugation	none	306.6	-10.2	0.09	75.2	spherical	6	12	60	PO	30	30	30	30	360	0.07	0.04	1.3	0.036	0.65	0.68	0.0538462	1.11111	0.955882	1	1	5
270	Proof of concept studies to confirm the delivery of curcumin loaded solid lipid nanoparticles (C-SLNs) to brain	curcumin	368.38	3.62	9.06	0.00575	no	0.05	core	solid lipid	phospholipids	2	lipid	nanoprecipitation	oil phase	tween	centrifugation	none	206	-7	0.2	50	spherical	6	12	60	PO	60	60	60	60	240	0.1	0.1	0.03	0.03	16.4	8.135	3.33333	3.33333	2.01598	1	1	5
271	Proof of concept studies to confirm the delivery of curcumin loaded solid lipid nanoparticles (C-SLNs) to brain	curcumin	368.38	3.62	9.06	0.00575	no	0.05	core	solid lipid	phospholipids	2	lipid	nanoprecipitation	oil phase	tween	centrifugation	none	206	-7	0.2	50	spherical	6	12	60	IV	60	60	60	60	240	0.05	0.05	1.1	1.1	30.82	60	0.0454545	0.0454545	0.513667	1	1	5
272	Sumatriptan succinate loaded chitosan solid lipid nanoparticles for enhanced anti-migraine potential	Sumatriptan	295.4	1.17	11.24	0.127	yes	0.083	core	chitosan	phospholipids	2	natural polymer	solvent evaporation	ethanol	tween	centrifugation	none	220	50	0.2	82	spherical	24	24	50	IP	120	135	15	15	240	3.5	1.55556	1.6	0.56	105	35	2.1875	2.77778	3	1.125	1	2.08333
273	Sumatriptan succinate loaded chitosan solid lipid nanoparticles for enhanced anti-migraine potential	Sumatriptan	295.4	1.17	11.24	0.127	yes	0.076	core	chitosan	phospholipids	2	natural polymer	solvent evaporation	ethanol	tween	centrifugation	none	240	25	0.2	85	spherical	24	24	50	IP	120	135	15	15	240	3	1.33333	1.89	0.6	90	45	1.5873	2.22222	2	1.125	1	2.08333
274	Sumatriptan succinate loaded chitosan solid lipid nanoparticles for enhanced anti-migraine potential	Sumatriptan	295.4	1.17	11.24	0.127	yes	0.066	core	chitosan	phospholipids	2	natural polymer	solvent evaporation	ethanol	tween	centrifugation	none	300	50	0.2	82	spherical	24	24	50	IP	120	135	15	15	240	5.2	2.31111	0.435	0.2	156	19.5	11.954	11.5556	8	1.125	1	2.08333
275	Sumatriptan succinate loaded chitosan solid lipid nanoparticles for enhanced anti-migraine potential	natural polymer	295.4	1.17	11.24	0.127	yes	0.08	core	chitosan	phospholipids	2	natural polymer	solvent evaporation	ethanol	tween	centrifugation	none	225	40	0.2	82	spherical	24	24	50	IP	120	135	15	15	240	5	2.22222	1.124	0.45	150	34.0909	4.4484	4.93827	4.4	1.125	1	2.08333
276	Sumatriptan succinate loaded chitosan solid lipid nanoparticles for enhanced anti-migraine potential	Sumatriptan	295.4	1.17	11.24	0.127	yes	0.081	core	chitosan	phospholipids	2	natural polymer	solvent evaporation	ethanol	tween	centrifugation	none	225	50	0.2	82	spherical	24	24	50	IP	120	135	15	15	240	4.8	2.13333	1.4	0.7	144	34.2857	3.42857	3.04762	4.2	1.125	1	2.08333
277	Sumatriptan succinate loaded chitosan solid lipid nanoparticles for enhanced anti-migraine potential	Sumatriptan	295.4	1.17	11.24	0.127	yes	0.082	core	chitosan	phospholipids	2	natural polymer	solvent evaporation	ethanol	tween	centrifugation	none	225	40	0.2	82	spherical	24	24	50	IP	120	135	15	15	240	5	2.22222	1.5	0.23	150	37.5	3.33333	9.66184	4	1.125	1	2.08333
278	Sumatriptan succinate loaded chitosan solid lipid nanoparticles for enhanced anti-migraine potential	Sumatriptan	295.4	1.17	11.24	0.127	yes	0.083	core	chitosan	phospholipids	2	natural polymer	solvent evaporation	ethanol	tween	centrifugation	none	240	25	0.2	80	spherical	24	24	50	IP	120	135	15	15	240	4.8	2.13333	1.7	0.4	144	41.1429	2.82353	5.33333	3.5	1.125	1	2.08333
279	Sumatriptan succinate loaded chitosan solid lipid nanoparticles for enhanced anti-migraine potential	Sumatriptan	295.4	1.17	11.24	0.127	yes	0.072	core	chitosan	phospholipids	2	natural polymer	solvent evaporation	ethanol	tween	centrifugation	none	300	30	0.2	78	spherical	24	24	50	IP	120	135	15	15	240	1.5	0.666667	1.34	0.49	45	30	1.1194	1.36054	1.5	1.125	1	2.08333
280	Sumatriptan succinate loaded chitosan solid lipid nanoparticles for enhanced anti-migraine potential	Sumatriptan	295.4	1.17	11.24	0.127	yes	0.11	core	chitosan	phospholipids	2	natural polymer	solvent evaporation	ethanol	tween	centrifugation	none	290	40	0.2	75	spherical	24	24	50	IP	120	135	15	15	240	1	0.444444	1.123	0.5	30	30	0.890472	0.888889	1	1.125	1	2.08333
281	Sumatriptan succinate loaded chitosan solid lipid nanoparticles for enhanced anti-migraine potential	Sumatriptan	295.4	1.17	11.24	0.127	yes	0.078	core	chitosan	phospholipids	2	natural polymer	solvent evaporation	ethanol	tween	centrifugation	none	200	50	0.2	80	spherical	24	24	50	IP	120	135	15	15	240	3	1.33333	1.435	0.34	90	45	2.09059	3.92157	2	1.125	1	2.08333
282	Sumatriptan succinate loaded chitosan solid lipid nanoparticles for enhanced anti-migraine potential	Sumatriptan	295.4	1.17	11.24	0.127	yes	0.091	core	chitosan	phospholipids	2	natural polymer	solvent evaporation	ethanol	tween	centrifugation	none	250	50	0.2	70	spherical	24	24	50	IP	120	135	15	15	240	2.8	1.24444	2.678	0.7	84	84	1.04556	1.77778	1	1.125	1	2.08333
283	Sumatriptan succinate loaded chitosan solid lipid nanoparticles for enhanced anti-migraine potential	Sumatriptan	295.4	1.17	11.24	0.127	yes	0.091	core	chitosan	phospholipids	2	natural polymer	solvent evaporation	ethanol	tween	centrifugation	none	300	40	0.2	80	spherical	24	24	50	IP	120	135	15	15	240	6	2.66667	0.897	0.43	180	27.6923	6.68896	6.20155	6.5	1.125	1	2.08333
284	Sumatriptan succinate loaded chitosan solid lipid nanoparticles for enhanced anti-migraine potential	Sumatriptan	295.4	1.17	11.24	0.127	yes	0.76	core	chitosan	phospholipids	2	natural polymer	solvent evaporation	ethanol	tween	centrifugation	none	250	60	0.2	75	spherical	24	24	50	IP	120	135	15	15	240	6.8	3.02222	0.7856	0.33	204	26.1538	8.6558	9.15825	7.8	1.125	1	2.08333
285	In vitro characterization and in vivo evaluation of nanostructured lipid curcumin carriers for intragastric administration	curcumin	368.38	3.62	9.06	0.00575	no	0.4	core	solid lipid	phospholipids	2	lipid	emulsion	ethanol	Poloxamer	centrifugation	none	129	-27.8	0.257	95.98	spherical	48	24	40	PO	60	180	15	15	1440	0.5	0.08	0.575	0.25	3.03	0.82	0.869565	0.32	3.69512	3	1	1.66667
286	Brain delivery of buspirone hydrochloride chitosan nanoparticles for the treatment of general anxiety disorder	buspirone	385.503	1.95	7.62	0.588	yes	1	matrix	chitosan	none	1	natural polymer	ionic gelation	water	none	centrifugation	none	184.3	31	0.367	81	spherical	3	8	90	IN	120	120	30	30	480	797.46	450	254.59	120	6057.21	1110.1	3.13233	3.75	5.45645	1	1	11.25
287	Brain delivery and systemic effect of cationic albumin conjugated PLGA nanoparticles	coumarin-6	146.143	-6.9	1.72	1.7	no	0.1	core	PLGA	PEG	2	synthetic polymer	emulsion	dichloromethane	PVA	centrifugation	none	152.3	11.3	0.2	60	spherical	250	3.75	2	IV	5	15	5	5	720	15.65	15.65	414.97	414.97	414.97	1110.1	0.0377136	0.0377136	0.373813	3	1	0.533333
288	Brain delivery and systemic effect of cationic albumin conjugated PLGA nanoparticles	coumarin-6	146.143	-6.9	1.72	1.7	no	0.1	core	PLGA	PEG	2	synthetic polymer	emulsion	dichloromethane	PVA	centrifugation	protien	152.3	11.3	0.2	60	spherical	250	3.75	2	IV	5	15	5	5	720	36.21	36.21	267.75	267.75	267.75	1110.1	0.135238	0.135238	0.241194	3	1	0.533333
289	Liprosomes loading paclitaxel for brain-targeting delivery by 2 intravenous administration: In vitro characterization and in vivo 3 evaluation	paclitaxel	853.906	3.2	10.36	0.00556	yes	0.05	core	phospholipids	protien	2	lipid	emulsion	ethanol	none	centrifugation	none	110	-22	0.2	90	spherical	3	36	70	IV	5	5	5	5	480	3.5	3.5	40	40	7.566	51.11	0.0875	0.0875	0.148034	1	1	1.94444
290	Lactoferrin conjugated PEG-PLGA nanoparticles for brain delivery: Preparation, characterization and efficacy in Parkinson’s disease	coumarin-6	146.143	-6.9	1.72	1.7	no	0.1	core	PLGA	PEG	2	synthetic polymer	emulsion	dichloromethane	sodium cholate	centrifugation	none	90	-24	0.2	60	spherical	250	24	4	IV	5	60	5	5	720	50.57	20	388.24	388.24	149.73	290.17	0.130254	0.0515145	0.516008	12	1	0.166667
291	Lactoferrin conjugated PEG-PLGA nanoparticles for brain delivery: Preparation, characterization and efficacy in Parkinson’s disease	coumarin-6	146.143	-6.9	1.72	1.7	no	0.1	core	PLGA	PEG	2	synthetic polymer	emulsion	dichloromethane	sodium cholate	centrifugation	lactoferrin	90	-24	0.2	60	spherical	250	24	4	IV	5	60	5	5	720	119.54	20	375.5	375.5	372.13	328.91	0.318349	0.0532623	1.1314	12	1	0.166667
292	Improved brain delivery of pueraria flavones via intranasal administration of borneol-modified solid lipid nanoparticles	pueraria flavones	222.239	3.54	15.63	0.00819	no	1	core	phospholipids	none	1	lipid	solvent evaporation	ethanol	Poloxamer	centrifugation	none	165.2	-44.1	0.2	60	spherical	1	4	60	IN	120	240	15	30	480	2.26	1	1.9	1.3	13.45	11.9	1.18947	0.769231	1.13025	2	2	15
293	Improved brain delivery of pueraria flavones via intranasal administration of borneol-modified solid lipid nanoparticles	pueraria flavones	222.239	3.54	15.63	0.00819	no	1	core	phospholipids	none	1	lipid	solvent evaporation	ethanol	Poloxamer	centrifugation	protien	162.1	-38.5	0.29	60	spherical	1	12	75	IN	120	120	15	30	480	3.15	1	3.32	2.9	18.79	23.03	0.948795	0.344828	0.815892	1	2	6.25
294	Improved brain delivery of pueraria flavones via intranasal administration of borneol-modified solid lipid nanoparticles	pueraria flavones	222.239	3.54	15.63	0.00819	no	1	core	phospholipids	solid lipid	2	lipid	solvent evaporation	ethanol	Poloxamer	centrifugation	protien	154.2	-41.5	0.12	60	spherical	2	12	75	IN	120	240	15	30	480	18.74	10	23.03	18.1	112.54	102.26	0.813721	0.552486	1.10053	2	2	6.25
295	Increased brain uptake of docetaxel and ketoconazole loaded folate-grafted solid lipid nanoparticles	docetaxel	807.879	2.59	11.9	0.0127	yes	0.1	core	solid lipid	phospholipids	2	lipid	nanoprecipitation	chloroform	tween	centrifugation	none	76.4	-31.7	0.18	99.8	spherical	50	24	16.8	IV	30	60	30	5	360	0.5	0.1	10	10	2	55	0.05	0.01	0.0363636	2	0.166667	0.7
296	Increased brain uptake of docetaxel and ketoconazole loaded folate-grafted solid lipid nanoparticles	ketoconazole	531.431	4.3	6.75	0.00931	yes	0.1	core	solid lipid	phospholipids	2	lipid	nanoprecipitation	chloroform	tween	centrifugation	none	80.8	-32.1	0.19	95.4	spherical	48	24	29.21	IV	30	60	30	5	360	0.6	0.3	10	10	4	60	0.06	0.03	0.0666667	2	0.166667	1.21708
297	Increased brain uptake of docetaxel and ketoconazole loaded folate-grafted solid lipid nanoparticles	ketoconazole	531.431	4.3	6.75	0.00931	yes	0.1	core	solid lipid	phospholipids	2	lipid	nanoprecipitation	chloroform	tween	centrifugation	protien	95.9	-24.4	0.21	97.7	spherical	60	24	12.7	IV	30	120	30	5	360	1.5	0.6	10	10	8	45	0.15	0.06	0.177778	4	0.166667	0.529167
298	Brain delivery of vasoactive intestinal peptide enhanced with the nanoparticles conjugated with wheat germ agglutinin following intranasal administration	vasoactive	3326.8	0.73	5	1	no	0.4	core	PLGA	PEG	2	synthetic polymer	solvent evaporation	dichloromethane	sodium cholate	centrifugation	none	100	-10	0.2	70.05	spherical	200	48	15	IN	30	120	15	15	720	0.75	1	40	30	6.25	12.7	0.01875	0.0333333	0.492126	4	1	0.3125
299	Brain delivery of vasoactive intestinal peptide enhanced with the nanoparticles conjugated with wheat germ agglutinin following intranasal administration	vasoactive	3326.8	0.73	5	1	no	0.4	core	PLGA	PEG	2	synthetic polymer	solvent evaporation	dichloromethane	sodium cholate	centrifugation	none	100	-10	0.2	70.05	spherical	200	48	15	IN	30	120	15	15	720	1	1	40	30	4.08	12.7	0.025	0.0333333	0.32126	4	1	0.3125
300	Brain delivery of vasoactive intestinal peptide enhanced with the nanoparticles conjugated with wheat germ agglutinin following intranasal administration	vasoactive	3326.8	0.73	5	1	no	0.4	core	PLGA	PEG	2	synthetic polymer	solvent evaporation	dichloromethane	sodium cholate	centrifugation	none	100	-10	0.2	70.05	spherical	200	48	15	IN	30	60	15	15	720	1.25	1	40	30	7.03	12.7	0.03125	0.0333333	0.553543	2	1	0.3125
301	Brain delivery of vasoactive intestinal peptide enhanced with the nanoparticles conjugated with wheat germ agglutinin following intranasal administration	vasoactive	3326.8	0.73	5	1	no	0.4	core	PLGA	PEG	2	synthetic polymer	solvent evaporation	dichloromethane	sodium cholate	centrifugation	protien	100	-10	0.2	70.05	spherical	200	48	15	IN	30	60	15	15	720	1.75	1	40	20	9.89	23.78	0.04375	0.05	0.415896	2	1	0.3125
302	Brain delivery of vasoactive intestinal peptide enhanced with the nanoparticles conjugated with wheat germ agglutinin following intranasal administration	vasoactive	3326.8	0.73	5	1	no	0.4	core	PLGA	PEG	2	synthetic polymer	solvent evaporation	dichloromethane	sodium cholate	centrifugation	protien	100	-10	0.2	70.05	spherical	200	48	15	IN	30	60	15	15	720	1.5	0.75	40	20	7.42	23.78	0.0375	0.0375	0.312027	2	1	0.3125
303	Brain delivery of vasoactive intestinal peptide enhanced with the nanoparticles conjugated with wheat germ agglutinin following intranasal administration	vasoactive	3326.8	0.73	5	1	no	0.4	core	PLGA	PEG	2	synthetic polymer	solvent evaporation	dichloromethane	sodium cholate	centrifugation	protien	100	-10	0.2	70.05	spherical	200	48	15	IN	30	60	15	15	720	1.5	1.5	40	20	11.48	23.78	0.0375	0.075	0.482759	2	1	0.3125
304	Cationic biopolymer functionalized nanoparticles encapsulating lutein to at‐ tenuate oxidative stress in effective treatment of Alzheimer’s disease: A non- invasive approach	lutein	568.886	8.29	18.22	0.000732	no	0.28	core	PLGA	none	1	synthetic polymer	nanoprecipitation	Acetone	Poloxamer	freeze drying	none	142.3	46.6	0.091	83.97	spherical	60	70.12	96	IN	120	120	30	30	720	41.1	40	30.4	22	464.43	342.78	1.35197	1.81818	1.35489	1	1	1.36908
305	Cationic biopolymer functionalized nanoparticles encapsulating lutein to at‐ tenuate oxidative stress in effective treatment of Alzheimer’s disease: A non- invasive approach	lutein	568.886	8.29	18.22	0.000732	no	0.28	core	PLGA	chitosan	2	synthetic polymer	nanoprecipitation	Acetone	Poloxamer	freeze drying	none	142.3	46.6	0.091	83.97	spherical	60	70.12	96	IN	120	120	30	30	720	70.3	60	22.7	18	801.18	258.58	3.09692	3.33333	3.09838	1	1	1.36908
306	Cationic biopolymer functionalized nanoparticles encapsulating lutein to at‐ tenuate oxidative stress in effective treatment of Alzheimer’s disease: A non- invasive approach	lutein	568.886	8.29	18.22	0.000732	no	0.28	core	PLGA	none	1	synthetic polymer	nanoprecipitation	Acetone	Poloxamer	freeze drying	none	142.3	46.6	0.091	83.97	spherical	60	70.12	96	IV	60	120	30	30	720	36.9	35	50.1	33	417.78	564.08	0.736527	1.06061	0.74064	2	1	1.36908
307	Cationic biopolymer functionalized nanoparticles encapsulating lutein to at‐ tenuate oxidative stress in effective treatment of Alzheimer’s disease: A non- invasive approach	lutein	568.886	8.29	18.22	0.000732	no	0.28	core	PLGA	chitosan	2	synthetic polymer	nanoprecipitation	Acetone	Poloxamer	freeze drying	none	142.3	46.6	0.091	83.97	spherical	60	70.12	96	IV	60	120	30	30	720	59.7	50	57.9	55	676.23	659.43	1.03109	0.909091	1.02548	2	1	1.36908
308	Pharmacokinetics, tissue distribution and bioavailability of clozapine solid lipid nanoparticles after intravenous and intraduodenal administration	Clozapine	326.13	3.67	15.9	0.186	yes	1	core	solid lipid	phospholipids	2	lipid	emulsion	oil phase	Poloxamer	centrifugation	protien	150.2	33.2	0.146	98.8	spherical	24	70.12	96	IV	15	45	15	15	360	32	10	7.5	7.5	18.19	10.3	4.26667	1.33333	1.76602	3	1	1.36908
309	Pharmacokinetics, tissue distribution and bioavailability of clozapine solid lipid nanoparticles after intravenous and intraduodenal administration	Clozapine	326.13	3.67	15.9	0.186	yes	1	core	solid lipid	phospholipids	2	lipid	emulsion	oil phase	Poloxamer	centrifugation	protien	163.2	23.2	0.289	98.5	spherical	24	70.12	96	IV	15	45	15	15	360	40	10	20	20	95.78	24.88	2	0.5	3.84968	3	1	1.36908
310	Pharmacokinetics, tissue distribution and bioavailability of clozapine solid lipid nanoparticles after intravenous and intraduodenal administration	Clozapine	326.13	3.67	15.9	0.186	yes	1	core	solid lipid	phospholipids	2	lipid	emulsion	oil phase	Poloxamer	centrifugation	protien	96.7	21.3	0.298	96.5	spherical	24	70.12	96	IV	15	45	15	15	360	30	10	10	10	73.69	16.42	3	1	4.48782	3	1	1.36908
311	Pharmacokinetics, tissue distribution and bioavailability of clozapine solid lipid nanoparticles after intravenous and intraduodenal administration	Clozapine	326.13	3.67	15.9	0.186	yes	1	core	solid lipid	none	1	lipid	emulsion	oil phase	Poloxamer	centrifugation	protien	233.3	-20	0.386	93.6	spherical	24	70.12	96	IV	15	45	15	15	360	33	10	7.5	7.5	18.19	10.3	4.4	1.33333	1.76602	3	1	1.36908
312	Investigating the cubosomal ability for transnasal brain targeting: In 2 Q1 vitro optimization, ex vivo permeation and in vivo biodistribution	Risperidone	410.212	3.27	8.76	0.171	yes	0.1	matrix	solid lipid	none	1	lipid	emulsion	oil phase	Poloxamer	centrifugation	none	174.9	-23.3	0.234	58.34	spherical	5	24	100	IN	120	120	30	30	1440	20.17	10	23.81	8	187.59	164.25	0.847123	1.25	1.1421	1	1	4.16667
313	Investigating the cubosomal ability for transnasal brain targeting: In 2 Q1 vitro optimization, ex vivo permeation and in vivo biodistribution	Risperidone	410.212	3.27	8.76	0.171	yes	0.1	matrix	solid lipid	none	1	lipid	emulsion	oil phase	Poloxamer	centrifugation	none	174.9	-23.3	0.234	58.34	spherical	5	24	100	IN	120	120	30	30	1440	25.24	20	26.14	17.5	218.91	256.08	0.96557	1.14286	0.85485	1	1	4.16667
314	Surface engineered nanostructured lipid carriers for efficient nose to brain delivery of ondansetron HCl using Delonix regia gum as a natural mucoadhesive polymer	ondansetron HCl	293.363	2.56	15.39	0.248	yes	0.1	core	solid lipid	phospholipids	2	lipid	emulsion	oil phase	Poloxamer	centrifugation	none	92.28	-11.5	0.32	43.5	spherical	1.5	5.5	100	IN	90	50	5	5	330	6218	3000	3015	1000	1.08722e+06	135138	2.06235	3	8.04524	0.555556	1	18.1818
315	Surface engineered nanostructured lipid carriers for efficient nose to brain delivery of ondansetron HCl using Delonix regia gum as a natural mucoadhesive polymer	ondansetron HCl	293.363	2.56	15.39	0.248	yes	0.1	core	solid lipid	phospholipids	2	lipid	emulsion	oil phase	Poloxamer	centrifugation	none	92.28	-11.5	0.32	43.5	spherical	1.5	5.5	100	IV	15	90	5	5	330	1509	1500	6500	6500	41232.2	192702	0.232154	0.230769	0.213969	6	1	18.1818
316	Poly (ethylene)-glycol conjugated solid lipid nanoparticles of noscapine improve biological half-life, brain delivery and efficacy in glioblastoma cells	noscapine	413.421	2	14.59	0.181	no	0.1	core	solid lipid	none	1	lipid	emulsion	dichloromethane	Poloxamer	centrifugation	none	61.3	-35.1	0.06	80	spherical	200	72	10	IV	5	120	5	5	1440	313.1	85.2	148.6	148.6	678.9	342.85	2.107	0.573351	1.98017	24	1	0.138889
317	Poly (ethylene)-glycol conjugated solid lipid nanoparticles of noscapine improve biological half-life, brain delivery and efficacy in glioblastoma cells	noscapine	413.421	2	14.59	0.181	no	0.1	core	solid lipid	PEG	2	lipid	emulsion	dichloromethane	Poloxamer	centrifugation	none	80.5	-42.4	0.08	83.6	spherical	200	72	10	IV	5	120	5	5	1440	410.7	61.9	165.5	165.5	1454.3	783.39	2.48157	0.374018	1.85642	24	1	0.138889
318	Efavirenz-loaded intranasal microemulsion for crossing blood-CNS interfaces in neuronal-AIDS: Pharmacokinetic and in vivo safety evaluation	Efavirenz	315.027	3.89	12.52	0.00855	no	0.3	core	solid lipid	none	1	lipid	emulsion	ethanol	tween	centrifugation	none	19	-32.4	0.3	98.8	spherical	4	8	100	IN	120	120	5	30	480	0.13	0.05	0.1	0.1	0.73	3.7	1.3	0.5	0.197297	1	6	12.5
319	Efavirenz-loaded intranasal microemulsion for crossing blood-CNS interfaces in neuronal-AIDS: Pharmacokinetic and in vivo safety evaluation	Efavirenz	315.027	3.89	12.52	0.00855	no	0.3	core	solid lipid	PEG	1	lipid	emulsion	ethanol	tween	centrifugation	none	26.45	-29.08	0.5	98.5	spherical	4	8	60	IN	120	120	5	30	480	0.29	0.11	0.15	0.1	1.6	1.44	1.93333	1.1	1.11111	1	6	7.5
320	Efavirenz-loaded intranasal microemulsion for crossing blood-CNS interfaces in neuronal-AIDS: Pharmacokinetic and in vivo safety evaluation	Efavirenz	315.027	3.89	12.52	0.00855	no	0.3	core	solid lipid	none	1	lipid	emulsion	ethanol	tween	centrifugation	none	19	-32.4	0.3	98.8	spherical	4	8	100	IV	120	120	5	30	480	0.14	0.05	1.18	3.5	0.72	6.03	0.118644	0.0142857	0.119403	1	6	12.5
321	Application of Box-Behnken design for optimization and development of quetiapine fumarate loaded chitosan nanoparticles for brain delivery via intranasal route	quetiapine fumarate	383.167	2.93	15.12	0.0403	yes	1	matrix	chitosan	none	1	natural polymer	ionic gelation	water	none	centrifugation	none	131.08	34.4	0.252	89.93	spherical	4	12	65	IN	30	15	15	15	240	169.27	169.27	248.19	180	13776.1	23458.4	0.682018	0.940389	0.587258	0.5	1	5.41667
322	Application of Box-Behnken design for optimization and development of quetiapine fumarate loaded chitosan nanoparticles for brain delivery via intranasal route	quetiapine fumarate	383.167	2.93	15.12	0.0403	yes	1	matrix	chitosan	none	1	natural polymer	ionic gelation	water	none	centrifugation	none	131.08	34.4	0.252	89.93	spherical	4	12	65	IV	30	15	15	15	240	83.21	83.21	429.01	429.01	8152.12	40343.6	0.193958	0.193958	0.202067	0.5	1	5.41667
323	Solid lipid nanoparticles of temozolomide: Potential reduction of cardial and nephric toxicity	Temozolomide	194.151	-1	10.51	5.09	no	0.3	core	CD	phospholipids	2	lipid	emulsion	acetone	Poloxamer	freeze drying	none	65.9	-37.2	0.2	70	spherical	15	68	80	IV	240	15	90	15	2880	3	2	0.2	0.1	15.07	7.305	15	20	2.06297	0.0625	0.166667	1.17647
324	Brain targeted rivastigmine mucoadhesive thermosensitive In situ gel: Optimization, in vitro evaluation, radiolabeling, in vivo pharmacokinetics and biodistribution	rivastigmine	250.337	2.41	0.01	2.04	yes	0.1	matrix	chitosan	none	1	natural polymer	ionic gelation	water	Poloxamer	centrifugation	none	165.9	37.2	0.2	70	spherical	1	6	80	IN	30	15	60	15	360	0.58	0.25	0.9	0.35	84.7	154.4	0.644444	0.714286	0.548575	0.5	0.25	13.3333
325	Response Surface Optimization, Ex vivo and In vivo Investigation of Nasal Spanlastics for Bioavailability Enhancement and Brain Targeting of Risperidone	risperidone	410.485	3.27	8.76	0.171	yes	0.166	core	PVP	none	1	synthetic polymer	nanoprecipitation	ethanol	PVA	freeze drying	none	103.4	-45.92	0.341	63.89	spherical	8	24	90	IV	120	30	240	30	1440	20.64	4	104.64	85	333.89	248.88	0.197248	0.0470588	1.34157	0.25	0.125	3.75
326	Contribution of both olfactory and systemic pathways for brain targeting of nimodipine-loaded lipo-pluronics micelles: in vitro characterization and in vivo biodistribution study after intranasal and intravenous delivery	nimodipine	418.44	3.41	3.41	0.012	yes	0.5	core	phospholipids	tween	2	synthetic polymer	solvent evaporation	ethanol	Poloxamer	centrifugation	none	571.5	-30	0.43	53.61	spherical	8	24	90	IN	30	15	15	15	1440	0.51	0.45	0.33	0.75	2.58	2.23	1.54545	0.6	1.15695	0.5	1	3.75
327	Contribution of both olfactory and systemic pathways for brain targeting of nimodipine-loaded lipo-pluronics micelles: in vitro characterization and in vivo biodistribution study after intranasal and intravenous delivery	nimodipine	418.44	3.41	3.41	0.012	yes	0.5	core	phospholipids	tween	2	synthetic polymer	solvent evaporation	ethanol	Poloxamer	centrifugation	none	571.5	-30	0.43	53.61	spherical	8	24	90	IV	15	15	15	15	1440	0.61	0.55	24.08	3.5	5.54	228.91	0.0253322	0.157143	0.0242017	1	1	3.75
328	A Nasal Temperature and pH Dual-Responsive In Situ Gel Delivery System Based on Microemulsion of Huperzine A: Formulation, Evaluation, and In Vivo Pharmacokinetic Study	Huperzine A	242.316	1.78	11.11	0.166	no	0.007	core	solid lipid	none	1	lipid	emulsion	ethanol	tween	centrifugation	none	21.26	-28.3	0.234	60	spherical	5	25	90	IN	60	90	15	15	480	20.41	10	64.62	10	109.45	198.69	0.315846	1	0.550858	1.5	1	3.6
329	A Nasal Temperature and pH Dual-Responsive In Situ Gel Delivery System Based on Microemulsion of Huperzine A: Formulation, Evaluation, and In Vivo Pharmacokinetic Study	Huperzine A	242.316	1.78	11.11	0.166	no	0.007	core	solid lipid	chitosan	2	lipid	emulsion	ethanol	tween	centrifugation	none	20.53	-21.9	0.168	60	spherical	6	25	90	IN	90	180	15	15	480	22.91	10	57.16	10	123.23	234.23	0.400805	1	0.526107	2	1	3.6
330	A Nasal Temperature and pH Dual-Responsive In Situ Gel Delivery System Based on Microemulsion of Huperzine A: Formulation, Evaluation, and In Vivo Pharmacokinetic Study	Huperzine A	242.316	1.78	11.11	0.166	no	0.007	core	solid lipid	chitosan	2	lipid	emulsion	ethanol	Poloxamer	centrifugation	none	20.53	-21.9	0.168	60	spherical	12.5	12.5	50	IN	60	120	15	15	480	25.83	10	77.76	10	136.72	249.43	0.332176	1	0.54813	2	1	4
331	Formulation of Acyclovir-Loaded Solid Lipid Nanoparticles: 2. Brain Targeting and Pharmacokinetic Study	Acyclovir	225.205	-0.95	11.98	9.08	no	0.1	core	phospholipids	chitosan	2	lipid	emulsion	oil phase	Poloxamer	centrifugation	none	320	34.9	0.336	86.41	spherical	200	8	1.6	IV	5	120	5	5	480	1.39	1	6	6	7.34	233.36	0.231667	0.166667	0.0314535	24	1	0.2
332	β-Hydroxybutyric acid grafted solid lipid nanoparticles: A novel strategy to improve drug delivery to brain	docetaxel	807.879	2.59	11.9	0.0127	yes	0.25	core	phospholipids	none	1	natural polymer	solvent evaporation	chloroform	tween	centrifugation	none	76.4	-28.6	0.17	99.8	spherical	100	20	60	IV	5	60	5	5	360	0.5	0.1	10.5	10.5	1.8	51.7	0.047619	0.00952381	0.0348162	12	1	3
333	β-Hydroxybutyric acid grafted solid lipid nanoparticles: A novel strategy to improve drug delivery to brain	docetaxel	807.879	2.59	11.9	0.0127	yes	0.25	core	phospholipids	none	1	natural polymer	solvent evaporation	chloroform	tween	centrifugation	protien	90.1	-33.8	0.22	95.8	spherical	100	25	60	IV	5	240	5	5	360	1	0.1	9.8	9.8	4.9	42.6	0.102041	0.0102041	0.115023	48	1	2.4
334	T h e U s e of B o r n e ol a s a n E n h a nc e r f o r Ta r g e ti n g Aprotinin-Conjugated PEG-PLGA Nanoparticles to the Brain	huperzine A	242.316	1.78	11.11	0.166	no	0.1	core	PLGA	PEG	2	synthetic polymer	solvent evaporation	dichloromethane	sodium cholate	centrifugation	none	78	-24.2	0.048	86	spherical	80	45	100	IV	180	5	5	5	480	200	200	200	100	1163	4604	1	2	0.252606	0.0277778	1	2.22222
335	T h e U s e of B o r n e ol a s a n E n h a nc e r f o r Ta r g e ti n g Aprotinin-Conjugated PEG-PLGA Nanoparticles to the Brain	huperzine A	242.316	1.78	11.11	0.166	no	0.1	core	PLGA	PEG	2	synthetic polymer	solvent evaporation	dichloromethane	sodium cholate	centrifugation	protien	85	-27.4	0.049	86	spherical	80	45	100	IV	180	5	5	5	480	300	300	200	100	2118	4254	1.5	3	0.497884	0.0277778	1	2.22222
336	T h e U s e of B o r n e ol a s a n E n h a nc e r f o r Ta r g e ti n g Aprotinin-Conjugated PEG-PLGA Nanoparticles to the Brain	huperzine A	242.316	1.78	11.11	0.166	no	0.1	core	PLGA	PEG	2	synthetic polymer	solvent evaporation	dichloromethane	sodium cholate	centrifugation	protien	91	-25.3	0.052	82	spherical	100	50	100	IV	5	5	5	5	480	400	400	225	225	2158	4584	1.77778	1.77778	0.470768	1	1	2
337	T h e U s e of B o r n e ol a s a n E n h a nc e r f o r Ta r g e ti n g Aprotinin-Conjugated PEG-PLGA Nanoparticles to the Brain	huperzine A	242.316	1.78	11.11	0.166	no	0.1	core	PLGA	PEG	2	synthetic polymer	solvent evaporation	dichloromethane	sodium cholate	centrifugation	protien	89	-25.3	0.053	82	spherical	100	50	100	IV	5	5	5	5	480	500	500	350	350	3189	4653	1.42857	1.42857	0.685364	1	1	2
338	In vitro combinatorial anticancer effects of 5-fluorouracil and curcumin 5 Q1 loaded N,O-carboxymethyl chitosan nanoparticles toward colon cancer 6 and in vivo pharmacokinetic studies	5-fluorouracil	130.07	-0.58	7.76	5.86	no	0.5	core	chitosan	none	1	natural polymer	ionic gelation	water	none	centrifugation	none	150	23.4	0.2	47.96	spherical	6	70	100	IV	60	60	5	5	4200	30.6533	26.6667	45.98	40	1730.61	2595.92	0.666667	0.666667	0.666667	1	1	1.42857
339	In vitro combinatorial anticancer effects of 5-fluorouracil and curcumin 5 Q1 loaded N,O-carboxymethyl chitosan nanoparticles toward colon cancer 6 and in vivo pharmacokinetic studies	5-fluorouracil	130.07	-0.58	7.76	5.86	no	0.5	core	chitosan	protien	2	natural polymer	ionic gelation	water	none	centrifugation	none	150	23.4	0.2	33.78	spherical	6	70	100	IV	60	60	5	5	4200	34.5067	33.3333	51.76	50	1295.55	1943.32	0.666667	0.666667	0.666667	1	1	1.42857
340	In vitro combinatorial anticancer effects of 5-fluorouracil and curcumin 5 Q1 loaded N,O-carboxymethyl chitosan nanoparticles toward colon cancer 6 and in vivo pharmacokinetic studies	curcumin	368.38	3.62	9.06	0.00575	no	0.5	core	chitosan	none	1	natural polymer	ionic gelation	water	none	centrifugation	none	100	38.7	0.2	84.26	spherical	6	60	100	IV	1440	1440	5	5	4200	8.055	3.75	16.11	7.5	552.85	1105.7	0.5	0.5	0.5	1	1	1.66667
341	In vitro combinatorial anticancer effects of 5-fluorouracil and curcumin 5 Q1 loaded N,O-carboxymethyl chitosan nanoparticles toward colon cancer 6 and in vivo pharmacokinetic studies	curcumin	368.38	3.62	9.06	0.00575	no	0.5	core	chitosan	protien	2	natural polymer	ionic gelation	water	none	centrifugation	none	100	38.7	0.2	50.63	spherical	6	60	100	IV	1440	1440	5	5	4200	15.07	7.5	15.07	7.5	988.5	988.5	1	1	1	1	1	1.66667
342	Comparative Receptor Based Brain Delivery of Tramadol-Loaded Poly(lactic-co-glycolic acid) Nanoparticles	Tramadol	263.375	2.71	13.8	0.75	yes	0.1	core	PLGA	none	1	synthetic polymer	nanoprecipitation	acetone	PVA	centrifugation	none	141	-10.32	0.053	73.57	spherical	20	120	65	IV	5	60	5	30	2880	0.1	0.05	5	5	1.49	56.1	0.02	0.01	0.0265597	12	6	0.541667
343	Comparative Receptor Based Brain Delivery of Tramadol-Loaded Poly(lactic-co-glycolic acid) Nanoparticles	Tramadol	263.375	2.71	13.8	0.75	yes	0.1	core	PLGA	none	1	synthetic polymer	nanoprecipitation	acetone	PVA	centrifugation	transferrin	157	-11.06	0.111	71.49	spherical	20	120	65	IV	5	120	5	30	2880	0.2	0.05	6	6	3.48	55.01	0.0333333	0.00833333	0.0632612	24	6	0.541667
344	Comparative Receptor Based Brain Delivery of Tramadol-Loaded Poly(lactic-co-glycolic acid) Nanoparticles	Tramadol	263.375	2.71	13.8	0.75	yes	0.1	core	PLGA	none	1	synthetic polymer	nanoprecipitation	acetone	none	centrifugation	lactoferrin	158	-9.35	0.111	71.16	spherical	20	120	65	IV	5	120	5	30	2880	0.4	0.2	7	7	5.24	51.14	0.0571429	0.0285714	0.102464	24	6	0.541667
345	Lactoferrin-Modified Poly(ethylene glycol)-Grafted BSA Nanoparticles as a Dual-Targeting Carrier for Treating Brain Gliomas	Doxorubicin hydrochloride	543.519	1.41	9.53	1.18	yes	1	core	protien	none	1	natural polymer	nanoprecipitation	ethanol	none	centrifugation	none	130	-28	0.032	98	spherical	12	12	40	IV	10	10	10	10	120	2.15	2.15	2.15	1	0.2	0.2	1	2.15	1	1	1	3.33333
346	Lactoferrin-Modified Poly(ethylene glycol)-Grafted BSA Nanoparticles as a Dual-Targeting Carrier for Treating Brain Gliomas	Doxorubicin hydrochloride	543.519	1.41	9.53	1.18	yes	1	core	protien	PEG	2	natural polymer	nanoprecipitation	ethanol	none	centrifugation	none	145	-22	0.148	96	spherical	12	12	40	IV	10	10	10	10	120	1.47	1.47	2.94	2	0.095	0.19	0.5	0.735	0.5	1	1	3.33333
347	Lactoferrin-Modified Poly(ethylene glycol)-Grafted BSA Nanoparticles as a Dual-Targeting Carrier for Treating Brain Gliomas	Doxorubicin hydrochloride	543.519	1.41	9.53	1.18	yes	0.571429	core	protien	PEG	2	natural polymer	nanoprecipitation	ethanol	none	centrifugation	none	147	-20	0.148	96	spherical	12	12	40	IV	10	10	10	10	120	1.875	1.87	3.75	2	0.135	0.27	0.5	0.935	0.5	1	1	3.33333
348	Lactoferrin-Modified Poly(ethylene glycol)-Grafted BSA Nanoparticles as a Dual-Targeting Carrier for Treating Brain Gliomas	Doxorubicin hydrochloride	543.519	1.41	9.53	1.18	yes	0.6	core	protien	PEG	2	natural polymer	nanoprecipitation	ethanol	none	centrifugation	none	150	-14	0.148	96	spherical	12	12	40	IV	10	10	10	10	120	2.505	2.5	5.01	2	0.195	0.39	0.5	1.25	0.5	1	1	3.33333
349	Lactoferrin-Modified Poly(ethylene glycol)-Grafted BSA Nanoparticles as a Dual-Targeting Carrier for Treating Brain Gliomas	Doxorubicin hydrochloride	543.519	1.41	9.53	1.18	yes	1	core	protien	none	1	natural polymer	nanoprecipitation	ethanol	none	centrifugation	lactoferrin	150	-10	0.218	97	spherical	200	50	10	IV	10	10	10	10	120	5.235	5.235	3.49	2	0.435	0.29	1.5	2.6175	1.5	1	1	0.2
350	Lactoferrin-Modified Poly(ethylene glycol)-Grafted BSA Nanoparticles as a Dual-Targeting Carrier for Treating Brain Gliomas	Doxorubicin hydrochloride	543.519	1.41	9.53	1.18	yes	0.5	core	protien	none	1	natural polymer	nanoprecipitation	ethanol	none	centrifugation	lactoferrin	155	-9	0.218	97	spherical	200	50	10	IV	10	10	10	10	120	4.125	4.125	2.75	2	0.3	0.2	1.5	2.0625	1.5	1	1	0.2
351	Lactoferrin-Modified Poly(ethylene glycol)-Grafted BSA Nanoparticles as a Dual-Targeting Carrier for Treating Brain Gliomas	Doxorubicin hydrochloride	543.519	1.41	9.53	1.18	yes	0.4	core	protien	none	1	natural polymer	nanoprecipitation	ethanol	none	centrifugation	lactoferrin	155	-8	0.218	97	spherical	200	50	10	IV	10	10	10	10	120	3.63	3.63	2.42	2	0.45	0.3	1.5	1.815	1.5	1	1	0.2
352	Poly (ethylene glycol)-block-poly (D, L-lactide) (PEG-PLA) micelles for brain delivery of baicalein through nasal route for potential treatment of neurodegenerative diseases due to oxidative stress and inflammation: An in vitro and in vivo study	Baicalin	446.4	3	6.76	0.153	no	0.02	core	PLGA	PEG	2	synthetic polymer	solvent evaporation	DMSO	none	filtration	none	24.98	-7.33	0.239	69.85	spherical	60	24	20	IN	80	100	60	60	240	9.53	2	121.1	1	11.8	220.8	0.0786953	2	0.053442	1.25	1	0.833333
353	Poly (ethylene glycol)-block-poly (D, L-lactide) (PEG-PLA) micelles for brain delivery of baicalein through nasal route for potential treatment of neurodegenerative diseases due to oxidative stress and inflammation: An in vitro and in vivo study	baicalein	270.053	3.19	6.76	0.153	no	0.02	core	PLGA	PEG	2	synthetic polymer	solvent evaporation	DMSO	none	filtration	none	30.04	-16	0.505	15.25	spherical	60	24	20	IN	80	100	80	60	240	82.14	2	614	600	72.88	629.5	0.133779	0.00333333	0.115774	1.25	0.75	0.833333
354	Intranasal haloperidol-loaded miniemulsions for brain targeting: Evaluation of locomotor suppression and in-vivo biodistributio	haloperidol	375.864	3.7	13.96	0.00446	yes	0.04	core	solid lipid	none	2	natural polymer	emulsion	ethanol	span 60	centrifugation	none	209.5	-23.85	0.402	83	spherical	6	24	80	IN	30	15	15	15	480	4.04	0.1	1.3	1	8.16	4.06	3.10769	0.1	2.00985	0.5	1	3.33333
355	Intranasal haloperidol-loaded miniemulsions for brain targeting: Evaluation of locomotor suppression and in-vivo biodistributio	haloperidol	375.864	3.7	13.96	0.00446	yes	0.04	core	solid lipid	none	2	natural polymer	emulsion	ethanol	span 60	centrifugation	none	209.5	-23.85	0.402	83	spherical	6	24	80	IV	15	90	15	15	480	2.34	4	2.59	2.5	8.65	10.75	0.903475	1.6	0.804651	6	1	3.33333
356	Brain targeting effect of camptothecin-loaded solid lipid nanoparticles in 5 rat after intravenous administration	camptothecin	348.352	1.91	11.71	0.511	yes	0.1	core	phospholipids	tween	2	natural polymer	solvent evaporation	ethanol	Poloxamer	dialysis	none	134.7	-18	0.2	91	spherical	6	24	80	IV	60	60	30	15	480	14	129	28.6	106.4	152	204	0.48951	1.21241	0.745098	1	0.5	3.33333
357	Brain targeting effect of camptothecin-loaded solid lipid nanoparticles in 5 rat after intravenous administration	camptothecin	348.352	1.91	11.71	0.511	yes	0.1	core	phospholipids	tween	2	natural polymer	solvent evaporation	ethanol	tween	dialysis	none	148.7	-18.8	0.21	94.3	spherical	6	24	80	IV	60	60	30	15	480	61	242	54.4	89.5	278	342	1.12132	2.70391	0.812865	1	0.5	3.33333
358	Brain targeting effect of camptothecin-loaded solid lipid nanoparticles in 5 rat after intravenous administration	camptothecin	348.352	1.91	11.71	0.511	yes	0.1	core	solid lipid	tween	2	natural polymer	solvent evaporation	ethanol	Poloxamer	dialysis	none	131.2	-21.4	0.13	92.9	spherical	6	24	80	IV	60	60	30	15	480	129	14	106.4	28.6	673	547	1.21241	0.48951	1.23035	1	0.5	3.33333
359	Brain targeting effect of camptothecin-loaded solid lipid nanoparticles in 5 rat after intravenous administration	camptothecin	348.352	1.91	11.71	0.511	yes	0.1	core	solid lipid	tween	2	natural polymer	solvent evaporation	ethanol	tween	dialysis	none	159.7	-24	0.16	96.5	spherical	6	24	80	IV	60	60	30	15	480	242	61	89.5	54.4	1192	465	2.70391	1.12132	2.56344	1	0.5	3.33333
360	A novel lactoferrin-modified -cyclodextrin nanocarrier for brain-targeting drug delivery	IR-775 chloride	519.5	2	8	0.005	no	0.5	core	CD	PEG	2	synthetic polymer	nanoprecipitation	acetonitrile	none	filtration	none	179	-24	0.2	98	spherical	6	24	80	IV	60	90	5	90	120	30	30	4	4	2221.4	175.7	7.5	7.5	12.6431	1.5	18	3.33333
361	A novel lactoferrin-modified -cyclodextrin nanocarrier for brain-targeting drug delivery	IR-775 chloride	519.5	2	8	0.005	no	0.5	core	Dextran	none	1	synthetic polymer	nanoprecipitation	acetonitrile	none	filtration	transferrin	179	-24	0.2	98	spherical	6	24	80	IV	60	90	5	90	120	40	40	16	16	3133.7	236.5	2.5	2.5	13.2503	1.5	18	3.33333
362	A novel lactoferrin-modified -cyclodextrin nanocarrier for brain-targeting drug delivery	IR-775 chloride	519.5	2	8	0.005	no	0.5	core	CD	none	1	synthetic polymer	nanoprecipitation	acetonitrile	none	filtration	transferrin	179	-24	0.2	97	spherical	6	24	80	IV	60	90	5	90	120	60	60	14.9	14.9	4761.2	341.3	4.02685	4.02685	13.9502	1.5	18	3.33333
363	A novel lactoferrin-modified -cyclodextrin nanocarrier for brain-targeting drug delivery	IR-775 chloride	519.5	2	8	0.005	no	0.5	core	CD	none	1	synthetic polymer	nanoprecipitation	acetonitrile	none	filtration	lactoferrin	179	-24	0.2	97	spherical	6	24	80	IV	60	90	5	90	120	120	120	15.1	15.1	9338.3	350.7	7.94702	7.94702	26.6276	1.5	18	3.33333
364	Development and Evaluation of a Novel Drug Delivery: Pluronics/SDS Mixed Micelle Loaded With Myricetin In Vitro and In Vivo	Myricetin	318.235	1.66	6.43	0.301	yes	0.1	core	phospholipids	solid lipid	2	natural polymer	solvent evaporation	ethanol	tween	dialysis	none	96.3	-22.38	0.2	87	spherical	18	36	75	PO	15	40	5	5	80	2	0.5	30	5	9.31	14.91	0.0666667	0.1	0.624413	2.66667	1	2.08333
365	Facile development of nanocomplex-in-nanoparticles for enhanced loading and selective delivery of doxorubicin to brain	Doxorubicin	543.519	1.41	9.53	1.18	yes	0.1	matrix	chitosan	none	2	natural polymer	ionic gelation	water	none	centrifugation	none	577	47	0.576	70.7	spherical	3	16	100	IV	3600	1440	120	300	4320	5.36	2	9.92	4	277.7	749.22	0.540323	0.5	0.370652	0.4	2.5	6.25
366	Facile development of nanocomplex-in-nanoparticles for enhanced loading and selective delivery of doxorubicin to brain	Doxorubicin	543.519	1.41	9.53	1.18	yes	0.1	matrix	chitosan	sodium alginate	2	natural polymer	ionic gelation	water	none	centrifugation	none	577	47	0.576	70.7	spherical	6	18	100	IN	3600	1440	120	1440	4320	11.51	6	4.98	3	679.9	392.44	2.31124	2	1.73249	0.4	12	5.55556
367	Facile development of nanocomplex-in-nanoparticles for enhanced loading and selective delivery of doxorubicin to brain	Doxorubicin	543.519	1.41	9.53	1.18	yes	0.1	matrix	chitosan	other	2	natural polymer	ionic gelation	water	none	centrifugation	none	577	47	0.576	70.7	spherical	1	6	100	IN	3600	1440	120	480	4320	7.87	3	5.46	2	482.9	371	1.44139	1.5	1.30162	0.4	4	16.6667
368	Quantification and Brain Targeting of Eugenol-Loaded Surface Modified Nanoparticles Through Intranasal Route in the Treatment of Cerebral Ischemia	Eugenol	164.201	2.66	9.94	1.44	no	0.1	core	PCL	chitosan	2	synthetic polymer	emulsion	dichloromethane	PVA	freeze drying	none	224.5	18.64	0.216	68.13	spherical	4	10	80	IN	120	120	5	5	1440	949	300	176.32	100	22929.3	1985	5.38226	3	11.5513	1	1	8
369	Quantification and Brain Targeting of Eugenol-Loaded Surface Modified Nanoparticles Through Intranasal Route in the Treatment of Cerebral Ischemia	Eugenol	164.201	2.66	9.94	1.44	no	0.1	core	PCL	chitosan	2	synthetic polymer	emulsion	dichloromethane	PVA	freeze drying	none	224.5	18.64	0.216	68.13	spherical	4	10	80	IV	120	120	5	5	1440	292	10	104.52	10	9350	1104.52	2.79372	1	8.46522	1	1	8
370	Efavirenz-loaded intranasal microemulsion for crossing blood-CNS interfaces in neuronal-AIDS: Pharmacokinetic and in vivo safety evaluation	Efavirenz	315.675	3.89	12.52	0.00855	no	0.3	core	solid lipid	none	1	lipid	emulsion	ethanol	tween	centrifugation	none	19.04	-32.2	0.2	98.39	spherical	3	8	100	IN	15	120	15	15	480	0.13	0.05	0.1	0.1	0.73	3.7	1.3	0.5	0.197297	8	1	12.5
371	Efavirenz-loaded intranasal microemulsion for crossing blood-CNS interfaces in neuronal-AIDS: Pharmacokinetic and in vivo safety evaluation	Efavirenz	315.675	3.89	12.52	0.00855	no	0.3	core	solid lipid	none	1	lipid	emulsion	ethanol	tween	centrifugation	none	19.04	-32.2	0.2	98.39	spherical	4	8	100	IV	15	120	15	15	480	0.14	0.05	1.18	1.18	0.72	6.03	0.118644	0.0423729	0.119403	8	1	12.5
372	Efavirenz-loaded intranasal microemulsion for crossing blood-CNS interfaces in neuronal-AIDS: Pharmacokinetic and in vivo safety evaluation	Efavirenz	315.675	3.89	12.52	0.00855	no	0.3	core	solid lipid	none	1	lipid	emulsion	ethanol	Poloxamer	centrifugation	none	19.04	-32.2	0.2	98.39	spherical	4	8	70	IN	15	120	15	15	480	0.15	0.1	0.29	0.29	1.6	1.44	0.517241	0.344828	1.11111	8	1	8.75
373	A Prodrug Nanoparticle Approach for the Oral Delivery of a Hydrophilic Peptide, Leucine5 -enkephalin, to the Brain	Leucine	131.173	-1.8	2.79	69.8	yes	0.1	matrix	chitosan	none	1	natural polymer	ionic gelation	DMSO	none	centrifugation	none	170	-32.2	0.44	70	spherical	1	3	100	IV	3	90	3	90	480	0.085	0.085	1.66	1.66	0.296	0.55	0.0512048	0.0512048	0.538182	30	30	33.3333
374	A Prodrug Nanoparticle Approach for the Oral Delivery of a Hydrophilic Peptide, Leucine5 -enkephalin, to the Brain	Leucine	131.173	-1.8	2.79	69.8	yes	0.1	matrix	chitosan	none	1	natural polymer	ionic gelation	DMSO	none	centrifugation	none	170	-32.2	0.44	70	spherical	1	3	100	PO	60	240	60	240	480	1.09	1.09	0.266	0.266	16.807	2.811	4.09774	4.09774	5.97901	4	4	33.3333
375	A Prodrug Nanoparticle Approach for the Oral Delivery of a Hydrophilic Peptide, Leucine5 -enkephalin, to the Brain	Leucine	131.173	-1.8	2.79	69.8	yes	0.1	matrix	chitosan	other	1	natural polymer	ionic gelation	DMSO	none	centrifugation	none	170	-32.2	0.44	70	spherical	1	2	100	IV	3	90	3	90	480	0.141	0.141	1.66	1.66	0.442	0.641	0.0849398	0.0849398	0.689548	30	30	50
376	A Prodrug Nanoparticle Approach for the Oral Delivery of a Hydrophilic Peptide, Leucine5 -enkephalin, to the Brain	Leucine	131.173	-1.8	2.79	69.8	yes	0.1	matrix	chitosan	other	1	natural polymer	ionic gelation	DMSO	none	centrifugation	none	170	-32.2	0.44	70	spherical	1	2	100	PO	30	240	30	240	480	1.098	1.098	0.171	0.171	16.508	3.079	6.42105	6.42105	5.36148	8	8	50
377	Ligand anchored poly(propyleneimine) dendrimers for brain targeting: Comparative in vitro and in vivo assessmen	paclitaxel	853.906	3.2	10.36	0.00556	yes	0.1	matrix	other	none	1	synthetic polymer	solvent evaporation	DMSO	none	centrifugation	none	26.5	-8.7	0.2	29.6	other	3	12	100	IV	5	60	5	60	480	80	20	535.8	535.8	821.087	5499.23	0.149309	0.0373274	0.149309	12	12	8.33333
378	Ligand anchored poly(propyleneimine) dendrimers for brain targeting: Comparative in vitro and in vivo assessmen	paclitaxel	853.906	3.2	10.36	0.00556	yes	0.1	matrix	other	none	1	synthetic polymer	solvent evaporation	DMSO	none	centrifugation	protien	42.7	18.2	0.2	48.03	other	4	36	100	IV	5	480	5	60	480	400	150	532.2	532.2	4265.46	5675.2	0.751597	0.281849	0.751597	96	12	2.77778
379	Ligand anchored poly(propyleneimine) dendrimers for brain targeting: Comparative in vitro and in vivo assessmen	paclitaxel	853.906	3.2	10.36	0.00556	yes	0.1	matrix	other	none	1	synthetic polymer	solvent evaporation	DMSO	none	centrifugation	protien	26.5	-8.7	0.2	53.64	other	4.5	36	100	IV	5	480	5	60	480	500	250	538.4	538.4	5945.58	6402.2	0.928678	0.464339	0.928678	96	12	2.77778
380	Ligand anchored poly(propyleneimine) dendrimers for brain targeting: Comparative in vitro and in vivo assessmen	paclitaxel	853.906	3.2	10.36	0.00556	yes	0.1	matrix	other	none	1	synthetic polymer	solvent evaporation	DMSO	none	centrifugation	protien	21.5	-9.2	0.2	62.02	other	5	36	100	IV	5	480	5	60	480	600	300	542.6	542.6	7262.31	6567.55	1.10579	0.552893	1.10579	96	12	2.77778
381	Selegiline nanoparticle embedded transdermal film: An alternative approach for brain targeting in Parkinson's disease	Selegiline	187.286	3.08	8.67	0.0254	no	0.3	core	PLGA	none	1	synthetic polymer	emulsion	dichloromethane	Poloxamer	centrifugation	none	286.1	-29.11	0.461	95	spherical	30	70	100	PO	2400	2400	300	300	4200	698.47	50	328.75	12.5	25451.6	12274	2.12462	4	2.07361	1	1	1.42857
382	Selegiline nanoparticle embedded transdermal film: An alternative approach for brain targeting in Parkinson's disease	Selegiline	187.286	3.08	8.67	0.0254	no	0.3	core	PLGA	none	1	synthetic polymer	emulsion	dichloromethane	Poloxamer	centrifugation	none	286.1	-29.11	0.461	95	spherical	30	70	100	IV	30	30	15	15	360	709.13	350	448.5	300	1401.28	924.92	1.58111	1.16667	1.51503	1	1	1.42857
383	Tailored Polymer Lipid Hybrid Nanoparticles For The Delivery Of Drug Conjugate: Dual Strategy For Brain Targeting	paclitaxel	853.906	3.2	10.36	0.00556	yes	0.2	core	PLGA	phospholipids	2	synthetic polymer	nanoprecipitation	ethanol	none	centrifugation	none	200	-30	0.2	79	spherical	24	120	96	IV	60	240	60	60	1440	25	15	5	5	49.81	46.92	5	3	1.06159	4	1	0.8
384	Tailored Polymer Lipid Hybrid Nanoparticles For The Delivery Of Drug Conjugate: Dual Strategy For Brain Targeting	paclitaxel	853.906	3.2	10.36	0.00556	yes	0.2	core	PLGA	phospholipids	2	synthetic polymer	nanoprecipitation	ethanol	none	centrifugation	protien	200	-30	0.2	81	spherical	24	120	87	IV	60	240	60	60	1440	45	30	4	4	84.69	85.74	11.25	7.5	0.987754	4	1	0.725
385	Curcumin and its nano-formulation: The kinetics of tissue distribution and blood–brain barrier penetration	curcumin	368.38	3.62	9.06	0.00575	no	0.2	core	PLGA	none	1	synthetic polymer	solvent evaporation	dichloromethane	PVA	centrifugation	none	168	-14.1	0.085	44.8	spherical	0.5	6	90	IV	15	15	15	15	60	0.2	0.2	0.1	0.1	13.4	6.55	2	2	2.0458	1	1	15
386	Curcumin and its nano-formulation: The kinetics of tissue distribution and blood–brain barrier penetration	curcumin	368.38	3.62	9.06	0.00575	no	0.2	core	PLGA	none	1	synthetic polymer	solvent evaporation	dichloromethane	PVA	centrifugation	none	168	-14.1	0.085	44.8	spherical	0.5	6	90	IV	15	15	15	15	60	0.2	0.2	0.1	0.1	13.4	5.01	2	2	2.67465	1	1	15
387	Curcumin and its nano-formulation: The kinetics of tissue distribution and blood–brain barrier penetration	curcumin	368.38	3.62	9.06	0.00575	no	0.2	core	PLGA	none	1	synthetic polymer	solvent evaporation	dichloromethane	PVA	centrifugation	none	168	-14.1	0.085	44.8	spherical	0.5	6	90	IV	15	15	15	15	60	0.2	0.2	0.1	0.1	13.4	11.7	2	2	1.1453	1	1	15
388	Curcumin and its nano-formulation: The kinetics of tissue distribution and blood–brain barrier penetration	curcumin	368.38	3.62	9.06	0.00575	no	0.2	core	PLGA	none	1	synthetic polymer	solvent evaporation	dichloromethane	PVA	centrifugation	none	168	-14.1	0.085	44.8	spherical	0.5	6	90	IV	15	15	15	15	60	0.2	0.2	0.1	0.1	13.4	3.96	2	2	3.38384	1	1	15
389	Curcumin and its nano-formulation: The kinetics of tissue distribution and blood–brain barrier penetration	curcumin	368.38	3.62	9.06	0.00575	no	0.2	core	PLGA	none	1	synthetic polymer	solvent evaporation	dichloromethane	PVA	centrifugation	none	168	-14.1	0.085	44.8	spherical	0.5	6	90	IV	15	15	15	15	60	0.2	0.2	0.1	0.1	13.4	3.01	2	2	4.45183	1	1	15
390	Curcumin and its nano-formulation: The kinetics of tissue distribution and blood–brain barrier penetration	curcumin	368.38	3.62	9.06	0.00575	no	0.2	core	PLGA	none	1	synthetic polymer	solvent evaporation	dichloromethane	PVA	centrifugation	none	168	-14.1	0.085	44.8	spherical	0.5	6	90	IV	15	15	15	15	60	0.2	0.2	0.1	0.1	13.4	5.54	2	2	2.41877	1	1	15
391	Lapatinib-loaded human serum albumin nanoparticles for the prevention and treatment of triple-negative breast cancer metastasis to the brain	Lapatinib	581.058	5.18	15.99	0.0223	yes	0.25	matrix	phospholipids	protien	2	natural polymer	emulsion	chloroform	none	filtration	none	140	21.4	0.189	84.9	spherical	6	24	60	IV	30	30	30	30	480	200	200	100	100	316.18	7407.73	2	2	0.0426824	1	1	2.5
392	Lapatinib-loaded human serum albumin nanoparticles for the prevention and treatment of triple-negative breast cancer metastasis to the brain	Lapatinib	581.058	5.18	15.99	0.0223	yes	0.25	matrix	phospholipids	protien	2	natural polymer	emulsion	chloroform	none	filtration	none	140	21.4	0.189	84.9	spherical	6	24	60	IV	60	60	30	30	480	500	400	110	110	1113.04	7712.01	4.54545	3.63636	0.144326	1	1	2.5
393	Oral nanoparticle-based antituberculosis drug delivery to the brain in an experimental model	Ethambutol	277.232	-0.12	14.82	7.58	no	0.3	core	PLGA	none	1	synthetic polymer	solvent evaporation	dichloromethane	PVA	centrifugation	none	180	-20	0.2	55	spherical	6	24	60	PO	1440	4320	5	10	7200	2.1	0.01	3	1	158.2	226	0.7	0.01	0.7	3	2	2.5
394	Oral nanoparticle-based antituberculosis drug delivery to the brain in an experimental model	Rifampicin	822.94	3.85	6.9	0.0413	yes	0.3	core	PLGA	none	1	synthetic polymer	solvent evaporation	dichloromethane	PVA	centrifugation	none	190	-20	0.2	67	spherical	6	24	60	PO	1440	4320	5	10	7200	2.31	0.01	1	0.1	277.2	120	2.31	0.1	2.31	3	2	2.5
395	Oral nanoparticle-based antituberculosis drug delivery to the brain in an experimental model	Isoniazid	137.139	-0.71	13.61	34.9	no	0.3	core	PLGA	none	1	synthetic polymer	solvent evaporation	dichloromethane	PVA	centrifugation	none	180	-20	0.2	68	spherical	6	24	60	PO	4320	4320	5	10	7200	1.9	0.01	4	0.1	151.05	318	0.475	0.1	0.475	1	2	2.5
396	Oral nanoparticle-based antituberculosis drug delivery to the brain in an experimental model	Pyrazinamide	123.113	-0.71	13.6	93.7	no	0.3	core	PLGA	none	1	synthetic polymer	solvent evaporation	dichloromethane	PVA	centrifugation	none	290	-20	0.2	43	spherical	6	24	60	PO	2880	4320	5	10	7200	46.77	0.01	4	1	5600	3372	11.6925	0.01	1.66074	1.5	2	2.5
397	Rethinking carbamazepine oral delivery using polymer-lipid hybrid nanoparticles	carbamazepine	236.269	2.1	15.69	0.152	no	0.1	core	solid lipid	chitosan	2	lipid	emulsion	oil phase	tween	centrifugation	none	140	11.7	0.176	70	spherical	2	8	100	PO	120	180	5	5	1440	7.55	4	8.42	6	50.1	58.5	0.896675	0.666667	0.85641	1.5	1	12.5
398	Rethinking carbamazepine oral delivery using polymer-lipid hybrid nanoparticles	carbamazepine	236.269	2.1	15.69	0.152	no	0.1	core	solid lipid	chitosan	2	lipid	emulsion	oil phase	tween	centrifugation	none	140	11.7	0.176	70	spherical	2	8	100	PO	240	180	5	5	1440	0.81	0.1	2.59	0.5	9.81	19.6	0.312741	0.2	0.50051	0.75	1	12.5
399	Stealth lipid polymer hybrid nanoparticles loaded with rutin for effective brain delivery – comparative study with the gold standard (Tween 80): optimization, characterization and biodistribution	quercetin	302.236	1.81	6.44	0.261	yes	0.05	core	PLGA	phospholipids	2	synthetic polymer	nanoprecipitation	Acetone	tween	centrifugation	none	272.5	-5.03	0.272	64.32	spherical	1	6	100	IV	15	15	15	15	240	0.57	0.6	1.91	1.91	1.14	4.45	0.298429	0.314136	0.25618	1	1	16.6667
400	Stealth lipid polymer hybrid nanoparticles loaded with rutin for effective brain delivery – comparative study with the gold standard (Tween 80): optimization, characterization and biodistribution	quercetin	302.236	1.81	6.44	0.261	yes	0.05	core	PLGA	phospholipids	2	synthetic polymer	nanoprecipitation	Acetone	tween	centrifugation	none	203	-2.52	0.251	74.23	spherical	1	6	100	IV	60	30	15	15	240	0.67	0.1	1.78	0.1	1.11	2.72	0.376404	1	0.408088	0.5	1	16.6667
401	Stealth lipid polymer hybrid nanoparticles loaded with rutin for effective brain delivery – comparative study with the gold standard (Tween 80): optimization, characterization and biodistribution	quercetin	302.236	1.81	6.44	0.261	yes	0.05	core	PLGA	phospholipids	2	synthetic polymer	nanoprecipitation	Acetone	tween	centrifugation	none	232.4	-1.76	0.339	68.06	spherical	1	6	100	IV	60	120	15	15	240	0.66	0.1	4.4	0.1	1.31	4.39	0.15	1	0.298405	2	1	16.6667
402	Development and evaluation of Desvenlafaxine loaded PLGA-Chitosan nanoparticles for brain delivery	Desvenlafaxine	263.375	2.6	10.11	1.4	yes	0.3	core	PLGA	chitosan	2	synthetic polymer	emulsion	chloroform	PVA	centrifugation	none	172.5	35.63	0.254	76.4	spherical	4	12	75	IV	5	240	5	5	4500	396.91	200	16265.7	16000	22079.5	350561	0.0244017	0.0125	0.0629833	48	1	6.25
